# Supplementary material for: An updated herpetological inventory of the Agusan Marsh Wildlife Sanctuary, eastern Mindanao Island, Philippines
Source: Zookeys. 2026 Mar 9;1272:203–51. doi: 10.3897/zookeys.1272.167304 (PMC12993478; doi:10.3897/zookeys.1272.167304)
Supplement: XML Treatment for Fejervarya vittigera [file zookeys.1272.167304-treatment4.xml]

<!DOCTYPE tp:taxon-treatment
  PUBLIC "-//TaxonX//DTD Taxonomic Treatment Publishing DTD v0 20100105//EN" "tax-treatment-NSO.dtd">
<tp:taxon-treatment xmlns:tp="http://www.plazi.org/taxpub"><tp:treatment-meta><kwd-group><label>Taxon classification</label><kwd>
                  <named-content content-type="kingdom">Animalia</named-content>
                </kwd><kwd>
                  <named-content content-type="order">Anura</named-content>
                </kwd><kwd>
                  <named-content content-type="family">Dicroglossidae</named-content>
                </kwd></kwd-group><mixed-citation publication-type="journal"><person-group><name><surname>Sanguila</surname><given-names>Marites B.</given-names></name><name><surname>Labaja</surname><given-names>Ana Cristina O.</given-names></name><name><surname>Bernstein</surname><given-names>Justin M.</given-names></name><name><surname>Brown</surname><given-names>Rafe M.</given-names></name></person-group><article-title>An updated herpetological inventory of the Agusan Marsh Wildlife Sanctuary, eastern Mindanao Island, Philippines</article-title><source>Zookeys</source><day>09</day><month>03</month><year>2026</year><volume>1272</volume><fpage>203</fpage><lpage>251</lpage><pub-id pub-id-type="doi">10.3897/zookeys.1272.167304</pub-id></mixed-citation></tp:treatment-meta><tp:nomenclature><tp:taxon-name><object-id xmlns:xlink="http://www.w3.org/1999/xlink" content-type="arpha" xlink:type="simple">B1DFECBA-ADD0-5047-A6B1-CFEC4A4C33BE</object-id>
                        		<tp:taxon-name-part taxon-name-part-type="genus" reg="Fejervarya">Fejervarya</tp:taxon-name-part> <tp:taxon-name-part taxon-name-part-type="species" reg="vittigera">vittigera</tp:taxon-name-part>
                        	</tp:taxon-name><tp:taxon-authority>(Weigmann, 1824)</tp:taxon-authority><xref ref-type="fig" rid="F4">Fig. 4D</xref></tp:nomenclature><tp:treatment-sec sec-type="Vernacular name"><title>Vernacular name.</title><p>Philippine Pond Frog</p></tp:treatment-sec><tp:treatment-sec sec-type="Material examined"><title>Material examined.</title><p>Philippines • 3 individuals; Mindanao, Agusan del Sur Province, Municipality of Bunawan, Barangay San Marcos; confluence of Simulao and Agusan Rivers; <named-content xmlns:xlink="http://www.w3.org/1999/xlink" content-type="dwc:verbatimCoordinates" xlink:type="simple">08°13'21"N, 125°55'57"E</named-content>; KU 314051–53; 4 individuals; same locality data as for preceding; Sitio Mambalili; <named-content xmlns:xlink="http://www.w3.org/1999/xlink" content-type="dwc:verbatimCoordinates" xlink:type="simple">08°12'24"N, 125°55'30"E</named-content>; BIRC 834, 840–42 • 6 individuals; same locality data as for preceding; <named-content xmlns:xlink="http://www.w3.org/1999/xlink" content-type="dwc:verbatimCoordinates" xlink:type="simple">08°12'24"N, 125°55'30"E</named-content>; BIRC 599–601, 627–29 • 7 individuals; Municipality of Loreto, Barangay Poblacion; <named-content xmlns:xlink="http://www.w3.org/1999/xlink" content-type="dwc:verbatimCoordinates" xlink:type="simple">08°12'20"N, 125°52'07"E</named-content>; MBS 2232–35, 2237–39.</p></tp:treatment-sec><tp:treatment-sec sec-type="Identification"><title>Identification.</title><p>An olive gray dorsum, a pale vertebral line from snout to cloaca occasionally present (absent in most individuals), visible bright yellow bars on hindlimbs or groin region surfaces, dorsal surface of digits smooth, and the absence (vs present in <italic><tp:taxon-name><tp:taxon-name-part taxon-name-part-type="genus" reg="Fejervarya">F.</tp:taxon-name-part> <tp:taxon-name-part taxon-name-part-type="species" reg="moodiei">moodiei</tp:taxon-name-part></tp:taxon-name></italic>) of a flap of skin on the outer surface of the tarsus and outer (fifth) toe (<xref ref-type="bibr" rid="B114">Taylor 1920a</xref>; <xref ref-type="bibr" rid="B58">Inger 1954</xref>; <xref ref-type="bibr" rid="B2">Alcala and Brown 1998</xref>; <xref ref-type="bibr" rid="B37">Diesmos et al. 2015</xref>).</p></tp:treatment-sec><tp:treatment-sec sec-type="Remarks"><title>Remarks.</title><p>In Agusan Marsh, individuals occur in and along irrigation channels of rice fields, and in quiet pools of water adjacent to small creeks and rivers.</p></tp:treatment-sec><tp:treatment-sec><!--Section generated to contain objects referenced in tp:taxon-treatment.--><fig id="F4" position="float" orientation="portrait"><object-id xmlns:xlink="http://www.w3.org/1999/xlink" content-type="doi" xlink:type="simple">10.3897/zookeys.1272.167304.figure4</object-id><object-id xmlns:xlink="http://www.w3.org/1999/xlink" content-type="zenodo_dep_id" xlink:type="simple">0</object-id><object-id xmlns:xlink="http://www.w3.org/1999/xlink" content-type="arpha" xlink:type="simple">732BD419-CF8B-5131-9175-D66A1F2066CF</object-id><label>Figure 4.</label><caption><p>Amphibians recorded from Agusan Marsh Wildlife Sanctuary. <bold>A</bold>. <italic><tp:taxon-name><tp:taxon-name-part taxon-name-part-type="genus" reg="Rhinella">Rhinella</tp:taxon-name-part> <tp:taxon-name-part taxon-name-part-type="species" reg="marina">marina</tp:taxon-name-part></tp:taxon-name></italic>; <bold>B</bold>. <italic><tp:taxon-name><tp:taxon-name-part taxon-name-part-type="genus" reg="Platymantis">Platymantis</tp:taxon-name-part> <tp:taxon-name-part taxon-name-part-type="species" reg="corrugatus">corrugatus</tp:taxon-name-part></tp:taxon-name></italic>; <bold>C</bold>. <italic><tp:taxon-name><tp:taxon-name-part taxon-name-part-type="genus" reg="Platymantis">Platymantis</tp:taxon-name-part> <tp:taxon-name-part taxon-name-part-type="species" reg="guentheri">guentheri</tp:taxon-name-part></tp:taxon-name></italic>; <bold>D</bold>. <italic><tp:taxon-name><tp:taxon-name-part taxon-name-part-type="genus" reg="Fejervarya">Fejervarya</tp:taxon-name-part> <tp:taxon-name-part taxon-name-part-type="species" reg="vittigera">vittigera</tp:taxon-name-part></tp:taxon-name></italic>; <bold>E</bold>. <italic><tp:taxon-name><tp:taxon-name-part taxon-name-part-type="genus" reg="Hoplobatrachus">Hoplobatrachus</tp:taxon-name-part> <tp:taxon-name-part taxon-name-part-type="species" reg="rugulosus">rugulosus</tp:taxon-name-part></tp:taxon-name></italic>; <bold>F</bold>. <italic><tp:taxon-name><tp:taxon-name-part taxon-name-part-type="genus" reg="Limnonectes">Limnonectes</tp:taxon-name-part> <tp:taxon-name-part taxon-name-part-type="species" reg="leytensis">leytensis</tp:taxon-name-part></tp:taxon-name></italic>; <bold>G</bold>. <italic><tp:taxon-name><tp:taxon-name-part taxon-name-part-type="genus" reg="Kalophrynus">Kalophrynus</tp:taxon-name-part> <tp:taxon-name-part taxon-name-part-type="species" reg="sinensis">sinensis</tp:taxon-name-part></tp:taxon-name></italic>; <bold>H</bold>. <italic><tp:taxon-name><tp:taxon-name-part taxon-name-part-type="genus" reg="Kaloula">Kaloula</tp:taxon-name-part> <tp:taxon-name-part taxon-name-part-type="species" reg="pulchra">pulchra</tp:taxon-name-part></tp:taxon-name></italic>; <bold>I</bold>. <italic><tp:taxon-name><tp:taxon-name-part taxon-name-part-type="genus" reg="Oreophryne">Oreophryne</tp:taxon-name-part> <tp:taxon-name-part taxon-name-part-type="species" reg="anulata">anulata</tp:taxon-name-part></tp:taxon-name></italic>; <bold>J</bold>. <italic><tp:taxon-name><tp:taxon-name-part taxon-name-part-type="genus" reg="Indosylvirana">Indosylvirana</tp:taxon-name-part> <tp:taxon-name-part taxon-name-part-type="species" reg="nicobariensis">nicobariensis</tp:taxon-name-part></tp:taxon-name></italic>, female; <bold>K</bold>. <italic><tp:taxon-name><tp:taxon-name-part taxon-name-part-type="genus" reg="Indosylvirana">Indosylvirana</tp:taxon-name-part> <tp:taxon-name-part taxon-name-part-type="species" reg="nicobariensis">nicobariensis</tp:taxon-name-part></tp:taxon-name></italic>, male; <bold>L</bold>. <italic><tp:taxon-name><tp:taxon-name-part taxon-name-part-type="genus" reg="Kurixalus">Kurixalus</tp:taxon-name-part> <tp:taxon-name-part taxon-name-part-type="species" reg="appendiculatus">appendiculatus</tp:taxon-name-part></tp:taxon-name></italic>; <bold>M</bold>. <italic><tp:taxon-name><tp:taxon-name-part taxon-name-part-type="genus" reg="Philautus">Philautus</tp:taxon-name-part> <tp:taxon-name-part taxon-name-part-type="species" reg="leitensis">leitensis</tp:taxon-name-part></tp:taxon-name></italic>, color morph 1; <bold>N</bold>. <italic><tp:taxon-name><tp:taxon-name-part taxon-name-part-type="genus" reg="Philautus">Philautus</tp:taxon-name-part> <tp:taxon-name-part taxon-name-part-type="species" reg="leitensis">leitensis</tp:taxon-name-part></tp:taxon-name></italic>, color morph 2; <bold>O</bold>. <italic><tp:taxon-name><tp:taxon-name-part taxon-name-part-type="genus" reg="Philautus">Philautus</tp:taxon-name-part> <tp:taxon-name-part taxon-name-part-type="species" reg="leitensis">leitensis</tp:taxon-name-part></tp:taxon-name></italic>, color morph 3; <bold>P</bold>. <italic><tp:taxon-name><tp:taxon-name-part taxon-name-part-type="genus" reg="Philautus">Philautus</tp:taxon-name-part> <tp:taxon-name-part taxon-name-part-type="species" reg="leitensis">leitensis</tp:taxon-name-part></tp:taxon-name></italic>, color morph 4; <bold>Q</bold>. <italic><tp:taxon-name><tp:taxon-name-part taxon-name-part-type="genus" reg="Polypedates">Polypedates</tp:taxon-name-part> <tp:taxon-name-part taxon-name-part-type="species" reg="leucomystax">leucomystax</tp:taxon-name-part></tp:taxon-name></italic>; <bold>R</bold>. <italic><tp:taxon-name><tp:taxon-name-part taxon-name-part-type="genus" reg="Nyctixalus">Nyctixalus</tp:taxon-name-part> <tp:taxon-name-part taxon-name-part-type="species" reg="spinosus">spinosus</tp:taxon-name-part></tp:taxon-name></italic>.</p></caption><graphic xmlns:xlink="http://www.w3.org/1999/xlink" xlink:href="zookeys-1272-203_article-167304__-g004.jpg" id="oo_1555949.jpg" position="float" orientation="portrait" xlink:type="simple"><uri content-type="original_file" xlink:type="simple">https://binary.pensoft.net/fig/1555949</uri></graphic></fig></tp:treatment-sec><ref-list><ref id="B114"><mixed-citation xmlns:xlink="http://www.w3.org/1999/xlink" xlink:type="simple">Taylor EH (1920a) Philippine amphibia. Philippine Journal of Science 16: 213–359. <ext-link xlink:href="10.5962/bhl.part.4751" ext-link-type="doi" xlink:type="simple">https://doi.org/10.5962/bhl.part.4751</ext-link></mixed-citation></ref><ref id="B58"><mixed-citation xmlns:xlink="http://www.w3.org/1999/xlink" xlink:type="simple">Inger RF (1954) Systematics and zoogeography of Philippine amphibia. Fieldiana. Zoology 33: 181–531. <ext-link xlink:href="10.5962/bhl.title.5571" ext-link-type="doi" xlink:type="simple">https://doi.org/10.5962/bhl.title.5571</ext-link></mixed-citation></ref><ref id="B2"><mixed-citation xmlns:xlink="http://www.w3.org/1999/xlink" xlink:type="simple">Alcala AC, Brown WC (1998) Philippine Amphibians: an Illustrated Field Guide. Bookmark Press, Makati City, Philippines, 116 pp.</mixed-citation></ref><ref id="B37"><mixed-citation xmlns:xlink="http://www.w3.org/1999/xlink" xlink:type="simple">Diesmos AC, Watters JL, Huron NA, Davis DR, Alcala AC, Crombie RI, Afuang LE, Gee-Das G, Sison RV, Sanguila MB, Penrod ML, Labonte MJ, Davey CS, Leone EA, Diesmos ML, Sy EY, Welton LJ, Brown RM, Siler CD (2015) Amphibians of the Philippines, part I: checklist of the species. Proceedings of the California Academy of Sciences 62: 451–531.</mixed-citation></ref></ref-list></tp:taxon-treatment>
