# Supplementary material for: An updated herpetological inventory of the Agusan Marsh Wildlife Sanctuary, eastern Mindanao Island, Philippines
Source: Zookeys. 2026 Mar 9;1272:203–51. doi: 10.3897/zookeys.1272.167304 (PMC12993478; doi:10.3897/zookeys.1272.167304)
Supplement: XML Treatment for Limnonectes leytensis [file zookeys.1272.167304-treatment6.xml]

<!DOCTYPE tp:taxon-treatment
  PUBLIC "-//TaxonX//DTD Taxonomic Treatment Publishing DTD v0 20100105//EN" "tax-treatment-NSO.dtd">
<tp:taxon-treatment xmlns:tp="http://www.plazi.org/taxpub"><tp:treatment-meta><kwd-group><label>Taxon classification</label><kwd>
                  <named-content content-type="kingdom">Animalia</named-content>
                </kwd><kwd>
                  <named-content content-type="order">Anura</named-content>
                </kwd><kwd>
                  <named-content content-type="family">Dicroglossidae</named-content>
                </kwd></kwd-group><mixed-citation publication-type="journal"><person-group><name><surname>Sanguila</surname><given-names>Marites B.</given-names></name><name><surname>Labaja</surname><given-names>Ana Cristina O.</given-names></name><name><surname>Bernstein</surname><given-names>Justin M.</given-names></name><name><surname>Brown</surname><given-names>Rafe M.</given-names></name></person-group><article-title>An updated herpetological inventory of the Agusan Marsh Wildlife Sanctuary, eastern Mindanao Island, Philippines</article-title><source>Zookeys</source><day>09</day><month>03</month><year>2026</year><volume>1272</volume><fpage>203</fpage><lpage>251</lpage><pub-id pub-id-type="doi">10.3897/zookeys.1272.167304</pub-id></mixed-citation></tp:treatment-meta><tp:nomenclature><tp:taxon-name><object-id xmlns:xlink="http://www.w3.org/1999/xlink" content-type="arpha" xlink:type="simple">65A2753E-A284-5D38-8CB8-44185BE1E8CB</object-id>
                        		<tp:taxon-name-part taxon-name-part-type="genus" reg="Limnonectes">Limnonectes</tp:taxon-name-part> <tp:taxon-name-part taxon-name-part-type="species" reg="leytensis">leytensis</tp:taxon-name-part>
                        	</tp:taxon-name><tp:taxon-authority>(Boettger, 1893)</tp:taxon-authority><xref ref-type="fig" rid="F4">Fig. 4F</xref></tp:nomenclature><tp:treatment-sec sec-type="Vernacular name"><title>Vernacular name.</title><p>Leyte Fanged Frog</p></tp:treatment-sec><tp:treatment-sec sec-type="Material examined"><title>Material examined.</title><p>Philippines • 7 individuals; Mindanao, Agusan del Sur Province, Municipality of Rosario, Barangay Novele; Sitio Palibo; <named-content xmlns:xlink="http://www.w3.org/1999/xlink" content-type="dwc:verbatimCoordinates" xlink:type="simple">08°20'34"N, 125°56'46"E</named-content>; BIRC 807–13 • 3 individuals; Municipality of Bunawan, Barangay San Marcos; confluence of Simulao and Agusan Rivers; <named-content xmlns:xlink="http://www.w3.org/1999/xlink" content-type="dwc:verbatimCoordinates" xlink:type="simple">08°14'10"N, 125°55'08"E</named-content>; KU 314059–61 • 11 individuals; same locality data as for preceding; <named-content xmlns:xlink="http://www.w3.org/1999/xlink" content-type="dwc:verbatimCoordinates" xlink:type="simple">08°14'10"N, 125°55'08"E</named-content>; BIRC 611, 630, 632–34, 836, 854–58 • 4 individuals; Municipality of Talacogon, Barangay Zillovia; <named-content xmlns:xlink="http://www.w3.org/1999/xlink" content-type="dwc:verbatimCoordinates" xlink:type="simple">08°25'25"N, 125°45'26"E</named-content>; MBS 1753, 1771–73 • 2 individuals; Municipality of Loreto, Barangay Poblacion; <named-content xmlns:xlink="http://www.w3.org/1999/xlink" content-type="dwc:verbatimCoordinates" xlink:type="simple">08°12'20"N, 125°52'07"E</named-content>; MBS 2220, 2240.</p></tp:treatment-sec><tp:treatment-sec sec-type="Identification"><title>Identification.</title><p>A dark olive brown or gray dorsum, a distinct inverted V-shaped fold in the scapular region, a bar of dark pigmentation spanning the space between the upper eyelids, dorsal surface of digits with a groove/fold, and dark transverse crossbars on hindlimbs (<xref ref-type="bibr" rid="B114">Taylor 1920a</xref>; <xref ref-type="bibr" rid="B58">Inger 1954</xref>; <xref ref-type="bibr" rid="B2">Alcala and Brown 1998</xref>; <xref ref-type="bibr" rid="B37">Diesmos et al. 2015</xref>).</p></tp:treatment-sec><tp:treatment-sec sec-type="Remarks"><title>Remarks.</title><p>In Agusan Marsh, individuals occur in converted and abandoned agricultural areas contiguous with peat swamps with <italic><tp:taxon-name><tp:taxon-name-part taxon-name-part-type="genus" reg="Terminalia">Terminalia</tp:taxon-name-part></tp:taxon-name></italic> trees and in freshwater swamps adjacent to rivers and creeks.</p><p>
                <bold>Family <tp:taxon-name><tp:taxon-name-part taxon-name-part-type="family" reg="Microhylidae">Microhylidae</tp:taxon-name-part></tp:taxon-name> Günther, 1858</bold>
              </p></tp:treatment-sec><tp:treatment-sec><!--Section generated to contain objects referenced in tp:taxon-treatment.--><fig id="F4" position="float" orientation="portrait"><object-id xmlns:xlink="http://www.w3.org/1999/xlink" content-type="doi" xlink:type="simple">10.3897/zookeys.1272.167304.figure4</object-id><object-id xmlns:xlink="http://www.w3.org/1999/xlink" content-type="zenodo_dep_id" xlink:type="simple">0</object-id><object-id xmlns:xlink="http://www.w3.org/1999/xlink" content-type="arpha" xlink:type="simple">732BD419-CF8B-5131-9175-D66A1F2066CF</object-id><label>Figure 4.</label><caption><p>Amphibians recorded from Agusan Marsh Wildlife Sanctuary. <bold>A</bold>. <italic><tp:taxon-name><tp:taxon-name-part taxon-name-part-type="genus" reg="Rhinella">Rhinella</tp:taxon-name-part> <tp:taxon-name-part taxon-name-part-type="species" reg="marina">marina</tp:taxon-name-part></tp:taxon-name></italic>; <bold>B</bold>. <italic><tp:taxon-name><tp:taxon-name-part taxon-name-part-type="genus" reg="Platymantis">Platymantis</tp:taxon-name-part> <tp:taxon-name-part taxon-name-part-type="species" reg="corrugatus">corrugatus</tp:taxon-name-part></tp:taxon-name></italic>; <bold>C</bold>. <italic><tp:taxon-name><tp:taxon-name-part taxon-name-part-type="genus" reg="Platymantis">Platymantis</tp:taxon-name-part> <tp:taxon-name-part taxon-name-part-type="species" reg="guentheri">guentheri</tp:taxon-name-part></tp:taxon-name></italic>; <bold>D</bold>. <italic><tp:taxon-name><tp:taxon-name-part taxon-name-part-type="genus" reg="Fejervarya">Fejervarya</tp:taxon-name-part> <tp:taxon-name-part taxon-name-part-type="species" reg="vittigera">vittigera</tp:taxon-name-part></tp:taxon-name></italic>; <bold>E</bold>. <italic><tp:taxon-name><tp:taxon-name-part taxon-name-part-type="genus" reg="Hoplobatrachus">Hoplobatrachus</tp:taxon-name-part> <tp:taxon-name-part taxon-name-part-type="species" reg="rugulosus">rugulosus</tp:taxon-name-part></tp:taxon-name></italic>; <bold>F</bold>. <italic><tp:taxon-name><tp:taxon-name-part taxon-name-part-type="genus" reg="Limnonectes">Limnonectes</tp:taxon-name-part> <tp:taxon-name-part taxon-name-part-type="species" reg="leytensis">leytensis</tp:taxon-name-part></tp:taxon-name></italic>; <bold>G</bold>. <italic><tp:taxon-name><tp:taxon-name-part taxon-name-part-type="genus" reg="Kalophrynus">Kalophrynus</tp:taxon-name-part> <tp:taxon-name-part taxon-name-part-type="species" reg="sinensis">sinensis</tp:taxon-name-part></tp:taxon-name></italic>; <bold>H</bold>. <italic><tp:taxon-name><tp:taxon-name-part taxon-name-part-type="genus" reg="Kaloula">Kaloula</tp:taxon-name-part> <tp:taxon-name-part taxon-name-part-type="species" reg="pulchra">pulchra</tp:taxon-name-part></tp:taxon-name></italic>; <bold>I</bold>. <italic><tp:taxon-name><tp:taxon-name-part taxon-name-part-type="genus" reg="Oreophryne">Oreophryne</tp:taxon-name-part> <tp:taxon-name-part taxon-name-part-type="species" reg="anulata">anulata</tp:taxon-name-part></tp:taxon-name></italic>; <bold>J</bold>. <italic><tp:taxon-name><tp:taxon-name-part taxon-name-part-type="genus" reg="Indosylvirana">Indosylvirana</tp:taxon-name-part> <tp:taxon-name-part taxon-name-part-type="species" reg="nicobariensis">nicobariensis</tp:taxon-name-part></tp:taxon-name></italic>, female; <bold>K</bold>. <italic><tp:taxon-name><tp:taxon-name-part taxon-name-part-type="genus" reg="Indosylvirana">Indosylvirana</tp:taxon-name-part> <tp:taxon-name-part taxon-name-part-type="species" reg="nicobariensis">nicobariensis</tp:taxon-name-part></tp:taxon-name></italic>, male; <bold>L</bold>. <italic><tp:taxon-name><tp:taxon-name-part taxon-name-part-type="genus" reg="Kurixalus">Kurixalus</tp:taxon-name-part> <tp:taxon-name-part taxon-name-part-type="species" reg="appendiculatus">appendiculatus</tp:taxon-name-part></tp:taxon-name></italic>; <bold>M</bold>. <italic><tp:taxon-name><tp:taxon-name-part taxon-name-part-type="genus" reg="Philautus">Philautus</tp:taxon-name-part> <tp:taxon-name-part taxon-name-part-type="species" reg="leitensis">leitensis</tp:taxon-name-part></tp:taxon-name></italic>, color morph 1; <bold>N</bold>. <italic><tp:taxon-name><tp:taxon-name-part taxon-name-part-type="genus" reg="Philautus">Philautus</tp:taxon-name-part> <tp:taxon-name-part taxon-name-part-type="species" reg="leitensis">leitensis</tp:taxon-name-part></tp:taxon-name></italic>, color morph 2; <bold>O</bold>. <italic><tp:taxon-name><tp:taxon-name-part taxon-name-part-type="genus" reg="Philautus">Philautus</tp:taxon-name-part> <tp:taxon-name-part taxon-name-part-type="species" reg="leitensis">leitensis</tp:taxon-name-part></tp:taxon-name></italic>, color morph 3; <bold>P</bold>. <italic><tp:taxon-name><tp:taxon-name-part taxon-name-part-type="genus" reg="Philautus">Philautus</tp:taxon-name-part> <tp:taxon-name-part taxon-name-part-type="species" reg="leitensis">leitensis</tp:taxon-name-part></tp:taxon-name></italic>, color morph 4; <bold>Q</bold>. <italic><tp:taxon-name><tp:taxon-name-part taxon-name-part-type="genus" reg="Polypedates">Polypedates</tp:taxon-name-part> <tp:taxon-name-part taxon-name-part-type="species" reg="leucomystax">leucomystax</tp:taxon-name-part></tp:taxon-name></italic>; <bold>R</bold>. <italic><tp:taxon-name><tp:taxon-name-part taxon-name-part-type="genus" reg="Nyctixalus">Nyctixalus</tp:taxon-name-part> <tp:taxon-name-part taxon-name-part-type="species" reg="spinosus">spinosus</tp:taxon-name-part></tp:taxon-name></italic>.</p></caption><graphic xmlns:xlink="http://www.w3.org/1999/xlink" xlink:href="zookeys-1272-203_article-167304__-g004.jpg" id="oo_1555949.jpg" position="float" orientation="portrait" xlink:type="simple"><uri content-type="original_file" xlink:type="simple">https://binary.pensoft.net/fig/1555949</uri></graphic></fig></tp:treatment-sec><ref-list><ref id="B114"><mixed-citation xmlns:xlink="http://www.w3.org/1999/xlink" xlink:type="simple">Taylor EH (1920a) Philippine amphibia. Philippine Journal of Science 16: 213–359. <ext-link xlink:href="10.5962/bhl.part.4751" ext-link-type="doi" xlink:type="simple">https://doi.org/10.5962/bhl.part.4751</ext-link></mixed-citation></ref><ref id="B58"><mixed-citation xmlns:xlink="http://www.w3.org/1999/xlink" xlink:type="simple">Inger RF (1954) Systematics and zoogeography of Philippine amphibia. Fieldiana. Zoology 33: 181–531. <ext-link xlink:href="10.5962/bhl.title.5571" ext-link-type="doi" xlink:type="simple">https://doi.org/10.5962/bhl.title.5571</ext-link></mixed-citation></ref><ref id="B2"><mixed-citation xmlns:xlink="http://www.w3.org/1999/xlink" xlink:type="simple">Alcala AC, Brown WC (1998) Philippine Amphibians: an Illustrated Field Guide. Bookmark Press, Makati City, Philippines, 116 pp.</mixed-citation></ref><ref id="B37"><mixed-citation xmlns:xlink="http://www.w3.org/1999/xlink" xlink:type="simple">Diesmos AC, Watters JL, Huron NA, Davis DR, Alcala AC, Crombie RI, Afuang LE, Gee-Das G, Sison RV, Sanguila MB, Penrod ML, Labonte MJ, Davey CS, Leone EA, Diesmos ML, Sy EY, Welton LJ, Brown RM, Siler CD (2015) Amphibians of the Philippines, part I: checklist of the species. Proceedings of the California Academy of Sciences 62: 451–531.</mixed-citation></ref></ref-list></tp:taxon-treatment>
