# Supplementary material for: An updated herpetological inventory of the Agusan Marsh Wildlife Sanctuary, eastern Mindanao Island, Philippines
Source: Zookeys. 2026 Mar 9;1272:203–51. doi: 10.3897/zookeys.1272.167304 (PMC12993478; doi:10.3897/zookeys.1272.167304)
Supplement: XML Treatment for Indosylvirana nicobariensis [file zookeys.1272.167304-treatment11.xml]

<!DOCTYPE tp:taxon-treatment
  PUBLIC "-//TaxonX//DTD Taxonomic Treatment Publishing DTD v0 20100105//EN" "tax-treatment-NSO.dtd">
<tp:taxon-treatment xmlns:tp="http://www.plazi.org/taxpub"><tp:treatment-meta><kwd-group><label>Taxon classification</label><kwd>
                  <named-content content-type="kingdom">Animalia</named-content>
                </kwd><kwd>
                  <named-content content-type="order">Anura</named-content>
                </kwd><kwd>
                  <named-content content-type="family">Ranidae</named-content>
                </kwd></kwd-group><mixed-citation publication-type="journal"><person-group><name><surname>Sanguila</surname><given-names>Marites B.</given-names></name><name><surname>Labaja</surname><given-names>Ana Cristina O.</given-names></name><name><surname>Bernstein</surname><given-names>Justin M.</given-names></name><name><surname>Brown</surname><given-names>Rafe M.</given-names></name></person-group><article-title>An updated herpetological inventory of the Agusan Marsh Wildlife Sanctuary, eastern Mindanao Island, Philippines</article-title><source>Zookeys</source><day>09</day><month>03</month><year>2026</year><volume>1272</volume><fpage>203</fpage><lpage>251</lpage><pub-id pub-id-type="doi">10.3897/zookeys.1272.167304</pub-id></mixed-citation></tp:treatment-meta><tp:nomenclature><tp:taxon-name><object-id xmlns:xlink="http://www.w3.org/1999/xlink" content-type="arpha" xlink:type="simple">06EB928D-8C72-5220-A673-5915DC5CF739</object-id>
                        		<tp:taxon-name-part taxon-name-part-type="genus" reg="Indosylvirana">Indosylvirana</tp:taxon-name-part> <tp:taxon-name-part taxon-name-part-type="species" reg="nicobariensis">nicobariensis</tp:taxon-name-part>
                        	</tp:taxon-name><tp:taxon-authority>(Stoliczka, 1870)</tp:taxon-authority><xref ref-type="fig" rid="F4">Fig. 4J, K</xref></tp:nomenclature><tp:treatment-sec sec-type="Vernacular name"><title>Vernacular name.</title><p>Nicobar Island Frog</p></tp:treatment-sec><tp:treatment-sec sec-type="Material examined"><title>Material examined.</title><p>Philippines • 1 individual; Mindanao, Agusan del Sur Province, Municipality of San Francisco, Barangay Caimpugan; <named-content xmlns:xlink="http://www.w3.org/1999/xlink" content-type="dwc:verbatimCoordinates" xlink:type="simple">08°24'13"N, 125°52'37"E</named-content>; MBS 1970 • 9 individuals; Municipality of Rosario, Sitio Sabang–Gibong; <named-content xmlns:xlink="http://www.w3.org/1999/xlink" content-type="dwc:verbatimCoordinates" xlink:type="simple">08°19'41"N, 125°53'39"E</named-content>; BIRC 587–88, 591–93, 817–20 • 10 individuals; Municipality of Bunawan, Barangay San Marcos; confluence of Simulao and Agusan Rivers; <named-content xmlns:xlink="http://www.w3.org/1999/xlink" content-type="dwc:verbatimCoordinates" xlink:type="simple">08°14'10"N, 125°55'08"E</named-content>; BIRC 0610, 825–29, 850–53 • 4 individuals; Municipality of Talacogon, Lake Kasawangan, Barangay La Flora; <named-content xmlns:xlink="http://www.w3.org/1999/xlink" content-type="dwc:verbatimCoordinates" xlink:type="simple">08°23'48"N, 125°52'11"E</named-content>; MBS 2142–43, 2150, 2188 • 2 individuals; Municipality of Loreto, Barangay Poblacion; <named-content xmlns:xlink="http://www.w3.org/1999/xlink" content-type="dwc:verbatimCoordinates" xlink:type="simple">08°12'20"N, 125°52'07"E</named-content>; MBS 2219, 2241.</p></tp:treatment-sec><tp:treatment-sec sec-type="Identification"><title>Identification.</title><p>A highly pointed snout, a bronze-brown dorsum, bright white markings present on the upper lip, prominent humeral glands positioned on the anteroventral surface of arms, and a creamy venter (<xref ref-type="bibr" rid="B58">Inger 1954</xref>; <xref ref-type="bibr" rid="B37">Diesmos et al. 2015</xref>; <xref ref-type="bibr" rid="B27">Chandramouli et al. 2020</xref>).</p></tp:treatment-sec><tp:treatment-sec sec-type="Remarks"><title>Remarks.</title><p>This introduced species is now very common, apparently ubiquitously distributed, and was observed in dense aggregations actively calling from floating vegetation in freshwater swamps. It also occurs in the peat swamp forest of the Agusan Marsh, where it was observed in smaller choruses of fewer individuals. It is widespread in Southeast Asia, with historical records from the Palawan PAIC (Dumaran Island; <xref ref-type="bibr" rid="B58">Inger 1954</xref>) and the Sulu faunal regions (<xref ref-type="bibr" rid="B37">Diesmos et al. 2015</xref>), and apparently has been introduced into Agusan Marsh at some point over the last century, from an unknown source; this species is widespread on the land masses of the Sunda Shelf (Malaysia, Indonesia). Recent recognition of the species as a distinct genus <italic><tp:taxon-name><tp:taxon-name-part taxon-name-part-type="genus" reg="Bijurana">Bijurana</tp:taxon-name-part></tp:taxon-name></italic> (<xref ref-type="bibr" rid="B27">Chandramouli et al. 2020</xref>) has been refuted (<xref ref-type="bibr" rid="B83">Oliver et al. 2015</xref>; <xref ref-type="bibr" rid="B25">Chan et al. 2020a</xref>), and the newly proposed genus has been placed in synonymy with <italic><tp:taxon-name><tp:taxon-name-part taxon-name-part-type="genus" reg="Indosylvirana">Indosylvirana</tp:taxon-name-part></tp:taxon-name></italic>. Thus, we recognize <italic><tp:taxon-name><tp:taxon-name-part taxon-name-part-type="genus" reg="Indosylvirana">I.</tp:taxon-name-part> <tp:taxon-name-part taxon-name-part-type="species" reg="nicobariensis">nicobariensis</tp:taxon-name-part></tp:taxon-name></italic> (<xref ref-type="bibr" rid="B40">Frost 2025</xref>; <xref ref-type="bibr" rid="B26">Chan et al. 2020b</xref>).</p><p>
                <bold>Family <tp:taxon-name><tp:taxon-name-part taxon-name-part-type="family" reg="Rhacophoridae">Rhacophoridae</tp:taxon-name-part></tp:taxon-name> Hoffman, 1932</bold>
              </p></tp:treatment-sec><tp:treatment-sec><!--Section generated to contain objects referenced in tp:taxon-treatment.--><fig id="F4" position="float" orientation="portrait"><object-id xmlns:xlink="http://www.w3.org/1999/xlink" content-type="doi" xlink:type="simple">10.3897/zookeys.1272.167304.figure4</object-id><object-id xmlns:xlink="http://www.w3.org/1999/xlink" content-type="zenodo_dep_id" xlink:type="simple">0</object-id><object-id xmlns:xlink="http://www.w3.org/1999/xlink" content-type="arpha" xlink:type="simple">732BD419-CF8B-5131-9175-D66A1F2066CF</object-id><label>Figure 4.</label><caption><p>Amphibians recorded from Agusan Marsh Wildlife Sanctuary. <bold>A</bold>. <italic><tp:taxon-name><tp:taxon-name-part taxon-name-part-type="genus" reg="Rhinella">Rhinella</tp:taxon-name-part> <tp:taxon-name-part taxon-name-part-type="species" reg="marina">marina</tp:taxon-name-part></tp:taxon-name></italic>; <bold>B</bold>. <italic><tp:taxon-name><tp:taxon-name-part taxon-name-part-type="genus" reg="Platymantis">Platymantis</tp:taxon-name-part> <tp:taxon-name-part taxon-name-part-type="species" reg="corrugatus">corrugatus</tp:taxon-name-part></tp:taxon-name></italic>; <bold>C</bold>. <italic><tp:taxon-name><tp:taxon-name-part taxon-name-part-type="genus" reg="Platymantis">Platymantis</tp:taxon-name-part> <tp:taxon-name-part taxon-name-part-type="species" reg="guentheri">guentheri</tp:taxon-name-part></tp:taxon-name></italic>; <bold>D</bold>. <italic><tp:taxon-name><tp:taxon-name-part taxon-name-part-type="genus" reg="Fejervarya">Fejervarya</tp:taxon-name-part> <tp:taxon-name-part taxon-name-part-type="species" reg="vittigera">vittigera</tp:taxon-name-part></tp:taxon-name></italic>; <bold>E</bold>. <italic><tp:taxon-name><tp:taxon-name-part taxon-name-part-type="genus" reg="Hoplobatrachus">Hoplobatrachus</tp:taxon-name-part> <tp:taxon-name-part taxon-name-part-type="species" reg="rugulosus">rugulosus</tp:taxon-name-part></tp:taxon-name></italic>; <bold>F</bold>. <italic><tp:taxon-name><tp:taxon-name-part taxon-name-part-type="genus" reg="Limnonectes">Limnonectes</tp:taxon-name-part> <tp:taxon-name-part taxon-name-part-type="species" reg="leytensis">leytensis</tp:taxon-name-part></tp:taxon-name></italic>; <bold>G</bold>. <italic><tp:taxon-name><tp:taxon-name-part taxon-name-part-type="genus" reg="Kalophrynus">Kalophrynus</tp:taxon-name-part> <tp:taxon-name-part taxon-name-part-type="species" reg="sinensis">sinensis</tp:taxon-name-part></tp:taxon-name></italic>; <bold>H</bold>. <italic><tp:taxon-name><tp:taxon-name-part taxon-name-part-type="genus" reg="Kaloula">Kaloula</tp:taxon-name-part> <tp:taxon-name-part taxon-name-part-type="species" reg="pulchra">pulchra</tp:taxon-name-part></tp:taxon-name></italic>; <bold>I</bold>. <italic><tp:taxon-name><tp:taxon-name-part taxon-name-part-type="genus" reg="Oreophryne">Oreophryne</tp:taxon-name-part> <tp:taxon-name-part taxon-name-part-type="species" reg="anulata">anulata</tp:taxon-name-part></tp:taxon-name></italic>; <bold>J</bold>. <italic><tp:taxon-name><tp:taxon-name-part taxon-name-part-type="genus" reg="Indosylvirana">Indosylvirana</tp:taxon-name-part> <tp:taxon-name-part taxon-name-part-type="species" reg="nicobariensis">nicobariensis</tp:taxon-name-part></tp:taxon-name></italic>, female; <bold>K</bold>. <italic><tp:taxon-name><tp:taxon-name-part taxon-name-part-type="genus" reg="Indosylvirana">Indosylvirana</tp:taxon-name-part> <tp:taxon-name-part taxon-name-part-type="species" reg="nicobariensis">nicobariensis</tp:taxon-name-part></tp:taxon-name></italic>, male; <bold>L</bold>. <italic><tp:taxon-name><tp:taxon-name-part taxon-name-part-type="genus" reg="Kurixalus">Kurixalus</tp:taxon-name-part> <tp:taxon-name-part taxon-name-part-type="species" reg="appendiculatus">appendiculatus</tp:taxon-name-part></tp:taxon-name></italic>; <bold>M</bold>. <italic><tp:taxon-name><tp:taxon-name-part taxon-name-part-type="genus" reg="Philautus">Philautus</tp:taxon-name-part> <tp:taxon-name-part taxon-name-part-type="species" reg="leitensis">leitensis</tp:taxon-name-part></tp:taxon-name></italic>, color morph 1; <bold>N</bold>. <italic><tp:taxon-name><tp:taxon-name-part taxon-name-part-type="genus" reg="Philautus">Philautus</tp:taxon-name-part> <tp:taxon-name-part taxon-name-part-type="species" reg="leitensis">leitensis</tp:taxon-name-part></tp:taxon-name></italic>, color morph 2; <bold>O</bold>. <italic><tp:taxon-name><tp:taxon-name-part taxon-name-part-type="genus" reg="Philautus">Philautus</tp:taxon-name-part> <tp:taxon-name-part taxon-name-part-type="species" reg="leitensis">leitensis</tp:taxon-name-part></tp:taxon-name></italic>, color morph 3; <bold>P</bold>. <italic><tp:taxon-name><tp:taxon-name-part taxon-name-part-type="genus" reg="Philautus">Philautus</tp:taxon-name-part> <tp:taxon-name-part taxon-name-part-type="species" reg="leitensis">leitensis</tp:taxon-name-part></tp:taxon-name></italic>, color morph 4; <bold>Q</bold>. <italic><tp:taxon-name><tp:taxon-name-part taxon-name-part-type="genus" reg="Polypedates">Polypedates</tp:taxon-name-part> <tp:taxon-name-part taxon-name-part-type="species" reg="leucomystax">leucomystax</tp:taxon-name-part></tp:taxon-name></italic>; <bold>R</bold>. <italic><tp:taxon-name><tp:taxon-name-part taxon-name-part-type="genus" reg="Nyctixalus">Nyctixalus</tp:taxon-name-part> <tp:taxon-name-part taxon-name-part-type="species" reg="spinosus">spinosus</tp:taxon-name-part></tp:taxon-name></italic>.</p></caption><graphic xmlns:xlink="http://www.w3.org/1999/xlink" xlink:href="zookeys-1272-203_article-167304__-g004.jpg" id="oo_1555949.jpg" position="float" orientation="portrait" xlink:type="simple"><uri content-type="original_file" xlink:type="simple">https://binary.pensoft.net/fig/1555949</uri></graphic></fig></tp:treatment-sec><ref-list><ref id="B58"><mixed-citation xmlns:xlink="http://www.w3.org/1999/xlink" xlink:type="simple">Inger RF (1954) Systematics and zoogeography of Philippine amphibia. Fieldiana. Zoology 33: 181–531. <ext-link xlink:href="10.5962/bhl.title.5571" ext-link-type="doi" xlink:type="simple">https://doi.org/10.5962/bhl.title.5571</ext-link></mixed-citation></ref><ref id="B37"><mixed-citation xmlns:xlink="http://www.w3.org/1999/xlink" xlink:type="simple">Diesmos AC, Watters JL, Huron NA, Davis DR, Alcala AC, Crombie RI, Afuang LE, Gee-Das G, Sison RV, Sanguila MB, Penrod ML, Labonte MJ, Davey CS, Leone EA, Diesmos ML, Sy EY, Welton LJ, Brown RM, Siler CD (2015) Amphibians of the Philippines, part I: checklist of the species. Proceedings of the California Academy of Sciences 62: 451–531.</mixed-citation></ref><ref id="B27"><mixed-citation xmlns:xlink="http://www.w3.org/1999/xlink" xlink:type="simple">Chandramouli SR, Hamidy A, Amarasinghe AAT (2020) A reassessment of the systematic position of the Asian ranid frog <italic><tp:taxon-name><tp:taxon-name-part taxon-name-part-type="genus">Hylorana</tp:taxon-name-part> <tp:taxon-name-part taxon-name-part-type="species">nicobariensis</tp:taxon-name-part></tp:taxon-name></italic> Stoliczka, 1870 (Amphibian: <tp:taxon-name><tp:taxon-name-part taxon-name-part-type="order">Anura</tp:taxon-name-part></tp:taxon-name>) with the description of a new genus. Taprobanica 9: 121–132. <ext-link xlink:href="10.47605/tapro.v9i1.226" ext-link-type="doi" xlink:type="simple">https://doi.org/10.47605/tapro.v9i1.226</ext-link></mixed-citation></ref><ref id="B83"><mixed-citation xmlns:xlink="http://www.w3.org/1999/xlink" xlink:type="simple">Oliver LA, Prendini E, Kraus F, Raxworthy CJ (2015) Systematics and biogeography of the <italic><tp:taxon-name><tp:taxon-name-part taxon-name-part-type="genus">Hylarana</tp:taxon-name-part></tp:taxon-name></italic> frog (<tp:taxon-name><tp:taxon-name-part taxon-name-part-type="order">Anura</tp:taxon-name-part></tp:taxon-name>: <tp:taxon-name><tp:taxon-name-part taxon-name-part-type="family">Ranidae</tp:taxon-name-part></tp:taxon-name>) radiation across tropical Australasia, southeast Asia, and Africa. Molecular Phylogenetics and Evolution 90: 176–192. <ext-link xlink:href="10.1016/j.ympev.2015.05.001" ext-link-type="doi" xlink:type="simple">https://doi.org/10.1016/j.ympev.2015.05.001</ext-link></mixed-citation></ref><ref id="B25"><mixed-citation xmlns:xlink="http://www.w3.org/1999/xlink" xlink:type="simple">Chan KO, Hutter CR, Wood Jr PL, Grismer LL, Brown RM (2020a) Larger, unfiltered datasets are more effective at resolving phylogenetic conflict: introns, exons, and UCEs resolve ambiguities in Golden-backed frogs (<tp:taxon-name><tp:taxon-name-part taxon-name-part-type="order">Anura</tp:taxon-name-part></tp:taxon-name>: <tp:taxon-name><tp:taxon-name-part taxon-name-part-type="family">Ranidae</tp:taxon-name-part></tp:taxon-name>; genus <italic><tp:taxon-name><tp:taxon-name-part taxon-name-part-type="genus">Hylarana</tp:taxon-name-part></tp:taxon-name></italic>. Molecular Phylogenetics and Evolution 151: 598–600. <ext-link xlink:href="10.1016/j.ympev.2020.106899" ext-link-type="doi" xlink:type="simple">https://doi.org/10.1016/j.ympev.2020.106899</ext-link></mixed-citation></ref><ref id="B40"><mixed-citation xmlns:xlink="http://www.w3.org/1999/xlink" xlink:type="simple">Frost DR (2025) Amphibian species of the world: an online reference. Version 6.0. American Museum of Natural History, New York, USA. <ext-link xlink:href="http://research.amnh.org/herpetology/amphibia/index.html" ext-link-type="uri" xlink:type="simple">http://research.amnh.org/herpetology/amphibia/index.html</ext-link> [accessed on 2025-01-01]</mixed-citation></ref><ref id="B26"><mixed-citation xmlns:xlink="http://www.w3.org/1999/xlink" xlink:type="simple">Chan KO, Abraham RK, Sanguila MB, Brown RM (2020b) Over-splitting destabilizes the taxonomy of hylaranine frogs: A response to Chandramouli et al. (2020). Zootaxa 4877(3): 598–600. <ext-link xlink:href="10.11646/zootaxa.4877.3.11" ext-link-type="doi" xlink:type="simple">https://doi.org/10.11646/zootaxa.4877.3.11</ext-link></mixed-citation></ref></ref-list></tp:taxon-treatment>
