# Supplementary material for: An updated herpetological inventory of the Agusan Marsh Wildlife Sanctuary, eastern Mindanao Island, Philippines
Source: Zookeys. 2026 Mar 9;1272:203–51. doi: 10.3897/zookeys.1272.167304 (PMC12993478; doi:10.3897/zookeys.1272.167304)
Supplement: XML Treatment for Philautus acutirostris [file zookeys.1272.167304-treatment13.xml]

<!DOCTYPE tp:taxon-treatment
  PUBLIC "-//TaxonX//DTD Taxonomic Treatment Publishing DTD v0 20100105//EN" "tax-treatment-NSO.dtd">
<tp:taxon-treatment xmlns:tp="http://www.plazi.org/taxpub"><tp:treatment-meta><kwd-group><label>Taxon classification</label><kwd>
                  <named-content content-type="kingdom">Animalia</named-content>
                </kwd><kwd>
                  <named-content content-type="order">Anura</named-content>
                </kwd><kwd>
                  <named-content content-type="family">Rhacophoridae</named-content>
                </kwd></kwd-group><mixed-citation publication-type="journal"><person-group><name><surname>Sanguila</surname><given-names>Marites B.</given-names></name><name><surname>Labaja</surname><given-names>Ana Cristina O.</given-names></name><name><surname>Bernstein</surname><given-names>Justin M.</given-names></name><name><surname>Brown</surname><given-names>Rafe M.</given-names></name></person-group><article-title>An updated herpetological inventory of the Agusan Marsh Wildlife Sanctuary, eastern Mindanao Island, Philippines</article-title><source>Zookeys</source><day>09</day><month>03</month><year>2026</year><volume>1272</volume><fpage>203</fpage><lpage>251</lpage><pub-id pub-id-type="doi">10.3897/zookeys.1272.167304</pub-id></mixed-citation></tp:treatment-meta><tp:nomenclature><tp:taxon-name><object-id xmlns:xlink="http://www.w3.org/1999/xlink" content-type="arpha" xlink:type="simple">8DB82AF6-2620-5755-A205-3BAC90F2B961</object-id>
                        		<tp:taxon-name-part taxon-name-part-type="genus" reg="Philautus">Philautus</tp:taxon-name-part> <tp:taxon-name-part taxon-name-part-type="species" reg="acutirostris">acutirostris</tp:taxon-name-part>
                        	</tp:taxon-name><tp:taxon-authority>(Peters, 1867)</tp:taxon-authority></tp:nomenclature><tp:treatment-sec sec-type="Vernacular name"><title>Vernacular name.</title><p>Pointed-snout Shrub Frog</p></tp:treatment-sec><tp:treatment-sec sec-type="Material examined"><title>Material examined.</title><p>Philippines • 13 individuals; Mindanao, Agusan del Sur Province, Municipality of San Francisco, Barangay Caimpugan; <named-content xmlns:xlink="http://www.w3.org/1999/xlink" content-type="dwc:verbatimCoordinates" xlink:type="simple">08°24'13"N, 125°52'37"E</named-content>; KU 314065–77.</p></tp:treatment-sec><tp:treatment-sec sec-type="Identification"><title>Identification.</title><p>A pointed snout in males, and a sharply angular canthal ridge, and possessing gray, brown, or variably patterned, lightly granular dorsum, with dark cruciform markings absent (<xref ref-type="bibr" rid="B21">Brown and Alcala 1994</xref>; <xref ref-type="bibr" rid="B2">Alcala and Brown 1998</xref>); venter smooth to finely granular.</p></tp:treatment-sec><tp:treatment-sec sec-type="Remarks"><title>Remarks.</title><p>We encountered individuals of this species in the peat swamp forest of Agusan Marsh. The species is also known to occur in montane and disturbed secondary-growth forests in the Mindanao faunal region (<xref ref-type="bibr" rid="B21">Brown and Alcala 1994</xref>; <xref ref-type="bibr" rid="B37">Diesmos et al. 2015</xref>; <xref ref-type="bibr" rid="B95">Sanguila et al. 2016</xref>).</p></tp:treatment-sec><ref-list><ref id="B21"><mixed-citation xmlns:xlink="http://www.w3.org/1999/xlink" xlink:type="simple">Brown WC, Alcala AC (1994) Philippine frogs of the family <tp:taxon-name><tp:taxon-name-part taxon-name-part-type="family">Rhacophoridae</tp:taxon-name-part></tp:taxon-name>. Proceedings of the California Academy of Sciences 48: 185–220.</mixed-citation></ref><ref id="B2"><mixed-citation xmlns:xlink="http://www.w3.org/1999/xlink" xlink:type="simple">Alcala AC, Brown WC (1998) Philippine Amphibians: an Illustrated Field Guide. Bookmark Press, Makati City, Philippines, 116 pp.</mixed-citation></ref><ref id="B37"><mixed-citation xmlns:xlink="http://www.w3.org/1999/xlink" xlink:type="simple">Diesmos AC, Watters JL, Huron NA, Davis DR, Alcala AC, Crombie RI, Afuang LE, Gee-Das G, Sison RV, Sanguila MB, Penrod ML, Labonte MJ, Davey CS, Leone EA, Diesmos ML, Sy EY, Welton LJ, Brown RM, Siler CD (2015) Amphibians of the Philippines, part I: checklist of the species. Proceedings of the California Academy of Sciences 62: 451–531.</mixed-citation></ref><ref id="B95"><mixed-citation xmlns:xlink="http://www.w3.org/1999/xlink" xlink:type="simple">Sanguila MB, Cobb KA, Siler CD, Diesmos AC, Alcala AC, Brown RM (2016) The amphibians and reptiles of Mindanao Island, southern Philippines, II: The herpetofauna of northeast Mindanao and adjacent islands. ZooKeys 624: 1–132. <ext-link xlink:href="10.3897/zookeys.624.9814" ext-link-type="doi" xlink:type="simple">https://doi.org/10.3897/zookeys.624.9814</ext-link></mixed-citation></ref></ref-list></tp:taxon-treatment>
