# Supplementary material for: An updated herpetological inventory of the Agusan Marsh Wildlife Sanctuary, eastern Mindanao Island, Philippines
Source: Zookeys. 2026 Mar 9;1272:203–51. doi: 10.3897/zookeys.1272.167304 (PMC12993478; doi:10.3897/zookeys.1272.167304)
Supplement: XML Treatment for Draco bimaculatus [file zookeys.1272.167304-treatment17.xml]

<!DOCTYPE tp:taxon-treatment
  PUBLIC "-//TaxonX//DTD Taxonomic Treatment Publishing DTD v0 20100105//EN" "tax-treatment-NSO.dtd">
<tp:taxon-treatment xmlns:tp="http://www.plazi.org/taxpub"><tp:treatment-meta><kwd-group><label>Taxon classification</label><kwd>
                  <named-content content-type="kingdom">Animalia</named-content>
                </kwd><kwd>
                  <named-content content-type="order">Asparagales</named-content>
                </kwd><kwd>
                  <named-content content-type="family">Asparagaceae</named-content>
                </kwd></kwd-group><mixed-citation publication-type="journal"><person-group><name><surname>Sanguila</surname><given-names>Marites B.</given-names></name><name><surname>Labaja</surname><given-names>Ana Cristina O.</given-names></name><name><surname>Bernstein</surname><given-names>Justin M.</given-names></name><name><surname>Brown</surname><given-names>Rafe M.</given-names></name></person-group><article-title>An updated herpetological inventory of the Agusan Marsh Wildlife Sanctuary, eastern Mindanao Island, Philippines</article-title><source>Zookeys</source><day>09</day><month>03</month><year>2026</year><volume>1272</volume><fpage>203</fpage><lpage>251</lpage><pub-id pub-id-type="doi">10.3897/zookeys.1272.167304</pub-id></mixed-citation></tp:treatment-meta><tp:nomenclature><tp:taxon-name><object-id xmlns:xlink="http://www.w3.org/1999/xlink" content-type="arpha" xlink:type="simple">F2B68526-9710-5399-81FE-61D89657B75F</object-id>
                        		<tp:taxon-name-part taxon-name-part-type="genus" reg="Draco">Draco</tp:taxon-name-part> <tp:taxon-name-part taxon-name-part-type="species" reg="bimaculatus">bimaculatus</tp:taxon-name-part>
                        	</tp:taxon-name><tp:taxon-authority>(Günther, 1864)</tp:taxon-authority></tp:nomenclature><tp:treatment-sec sec-type="Vernacular name"><title>Vernacular name.</title><p>Two-spotted Flying Lizard</p></tp:treatment-sec><tp:treatment-sec sec-type="Material examined"><title>Material examined.</title><p>Philippines • 3 individuals; Mindanao, Agusan del Sur Province, Municipality of San Francisco, Barangay Caimpugan; <named-content xmlns:xlink="http://www.w3.org/1999/xlink" content-type="dwc:verbatimCoordinates" xlink:type="simple">08°24'13"N, 125°52'37"E</named-content>; KU 314088–89, MBS 1971 • 1 individual; Municipality of Talacogon, Lake Kasawangan, Barangay La Flora; <named-content xmlns:xlink="http://www.w3.org/1999/xlink" content-type="dwc:verbatimCoordinates" xlink:type="simple">08°23'48"N, 125°52'11"E</named-content>; MBS 2212.</p></tp:treatment-sec><tp:treatment-sec sec-type="Identification"><title>Identification.</title><p>A flying lizard with laterally expanded patagia (“wings”) on either side of relatively small body (≤ 70 mm SVL), five free ribs support each patagium; a pair of large black spots on either side of head (with white tubercle at the center), and dorsal coloration of the patagia appearing as a blend of green, yellow, and dark brown (<xref ref-type="bibr" rid="B117">Taylor 1922a</xref>; <xref ref-type="bibr" rid="B77">McGuire and Alcala 2000</xref>).</p></tp:treatment-sec><tp:treatment-sec sec-type="Remarks"><title>Remarks.</title><p>We encountered individuals of this species in the peat swamp forest of Agusan Marsh. This species is one of the five <italic><tp:taxon-name><tp:taxon-name-part taxon-name-part-type="genus" reg="Draco">Draco</tp:taxon-name-part></tp:taxon-name></italic> species from Mindanao Island. It occurs sympatrically and syntopically with <italic><tp:taxon-name><tp:taxon-name-part taxon-name-part-type="genus" reg="Draco">D.</tp:taxon-name-part> <tp:taxon-name-part taxon-name-part-type="species" reg="cyanopterus">cyanopterus</tp:taxon-name-part></tp:taxon-name></italic>, <italic><tp:taxon-name><tp:taxon-name-part taxon-name-part-type="genus" reg="Draco">D.</tp:taxon-name-part> <tp:taxon-name-part taxon-name-part-type="species" reg="ornatus">ornatus</tp:taxon-name-part></tp:taxon-name></italic>, and <italic><tp:taxon-name><tp:taxon-name-part taxon-name-part-type="genus" reg="Draco">D.</tp:taxon-name-part> <tp:taxon-name-part taxon-name-part-type="species" reg="guentheri">guentheri</tp:taxon-name-part></tp:taxon-name></italic>. <italic><tp:taxon-name><tp:taxon-name-part taxon-name-part-type="genus" reg="Draco">Draco</tp:taxon-name-part> <tp:taxon-name-part taxon-name-part-type="species" reg="bimaculatus">bimaculatus</tp:taxon-name-part></tp:taxon-name></italic> perches closer to the ground than most other sympatric species and occupies disturbed vegetation such as regenerating forest and coconut palm plantations. Thus, it may be sympatric but not syntopic with the forest species <italic><tp:taxon-name><tp:taxon-name-part taxon-name-part-type="genus" reg="Draco">Draco</tp:taxon-name-part> <tp:taxon-name-part taxon-name-part-type="species" reg="mindanensis">mindanensis</tp:taxon-name-part></tp:taxon-name></italic> (<xref ref-type="bibr" rid="B77">McGuire and Alcala 2000</xref>).</p></tp:treatment-sec><ref-list><ref id="B117"><mixed-citation xmlns:xlink="http://www.w3.org/1999/xlink" xlink:type="simple">Taylor EH (1922a) The Lizards of the Philippine Islands. Philippine Bureau of Science Monographs 17, Manila, Philippines, 178 pp. <ext-link xlink:href="10.5962/bhl.title.67767" ext-link-type="doi" xlink:type="simple">https://doi.org/10.5962/bhl.title.67767</ext-link></mixed-citation></ref><ref id="B77"><mixed-citation xmlns:xlink="http://www.w3.org/1999/xlink" xlink:type="simple">McGuire JA, Alcala AC (2000) A taxonomic revision of the flying lizards (<tp:taxon-name><tp:taxon-name-part taxon-name-part-type="superfamily">Iguania</tp:taxon-name-part></tp:taxon-name>: <tp:taxon-name><tp:taxon-name-part taxon-name-part-type="family">Agamidae</tp:taxon-name-part></tp:taxon-name>: <italic><tp:taxon-name><tp:taxon-name-part taxon-name-part-type="genus">Draco</tp:taxon-name-part></tp:taxon-name></italic>) of the Philippine Islands, with a description of a new species. Herpetological Monograph 14: 81–138. <ext-link xlink:href="10.2307/1467046" ext-link-type="doi" xlink:type="simple">https://doi.org/10.2307/1467046</ext-link></mixed-citation></ref></ref-list></tp:taxon-treatment>
