# Supplementary material for: An updated herpetological inventory of the Agusan Marsh Wildlife Sanctuary, eastern Mindanao Island, Philippines
Source: Zookeys. 2026 Mar 9;1272:203–51. doi: 10.3897/zookeys.1272.167304 (PMC12993478; doi:10.3897/zookeys.1272.167304)
Supplement: XML Treatment for Cyrtodactylus annulatus [file zookeys.1272.167304-treatment20.xml]

<!DOCTYPE tp:taxon-treatment
  PUBLIC "-//TaxonX//DTD Taxonomic Treatment Publishing DTD v0 20100105//EN" "tax-treatment-NSO.dtd">
<tp:taxon-treatment xmlns:tp="http://www.plazi.org/taxpub"><tp:treatment-meta><kwd-group><label>Taxon classification</label><kwd>
                  <named-content content-type="kingdom">Animalia</named-content>
                </kwd><kwd>
                  <named-content content-type="order">Squamata</named-content>
                </kwd><kwd>
                  <named-content content-type="family">Gekkonidae</named-content>
                </kwd></kwd-group><mixed-citation publication-type="journal"><person-group><name><surname>Sanguila</surname><given-names>Marites B.</given-names></name><name><surname>Labaja</surname><given-names>Ana Cristina O.</given-names></name><name><surname>Bernstein</surname><given-names>Justin M.</given-names></name><name><surname>Brown</surname><given-names>Rafe M.</given-names></name></person-group><article-title>An updated herpetological inventory of the Agusan Marsh Wildlife Sanctuary, eastern Mindanao Island, Philippines</article-title><source>Zookeys</source><day>09</day><month>03</month><year>2026</year><volume>1272</volume><fpage>203</fpage><lpage>251</lpage><pub-id pub-id-type="doi">10.3897/zookeys.1272.167304</pub-id></mixed-citation></tp:treatment-meta><tp:nomenclature><tp:taxon-name><object-id xmlns:xlink="http://www.w3.org/1999/xlink" content-type="arpha" xlink:type="simple">F9E29FE9-24F8-5DFA-AA23-737888661BAA</object-id>
                        		<tp:taxon-name-part taxon-name-part-type="genus" reg="Cyrtodactylus">Cyrtodactylus</tp:taxon-name-part> <tp:taxon-name-part taxon-name-part-type="species" reg="annulatus">annulatus</tp:taxon-name-part>
                        	</tp:taxon-name><tp:taxon-authority>(Taylor, 1915)</tp:taxon-authority></tp:nomenclature><tp:treatment-sec sec-type="Vernacular name"><title>Vernacular name.</title><p>Annulate Bent-toed Gecko</p></tp:treatment-sec><tp:treatment-sec sec-type="Material examined"><title>Material examined.</title><p>Philippines • 5 individuals; Mindanao, Agusan del Sur Province, Municipality of San Francisco, Barangay Caimpugan; <named-content xmlns:xlink="http://www.w3.org/1999/xlink" content-type="dwc:verbatimCoordinates" xlink:type="simple">08°24'13"N, 125°52'37"E</named-content>; KU 314944–46, BIRC 290, MBS 1985 • 8 individuals; Municipality of Talacogon, Barangay Zillovia; <named-content xmlns:xlink="http://www.w3.org/1999/xlink" content-type="dwc:verbatimCoordinates" xlink:type="simple">08°25'25"N, 125°45'26"E</named-content>; MBS 1455, 1458–59, 1756–59, 1777 • 3 individuals; Municipality of Talacogon, Barangay La Flora; <named-content xmlns:xlink="http://www.w3.org/1999/xlink" content-type="dwc:verbatimCoordinates" xlink:type="simple">08°23'48"N, 125°52'11"E</named-content>; MBS 2178, 2205–06.</p></tp:treatment-sec><tp:treatment-sec sec-type="Identification"><title>Identification.</title><p>A small-sized bent-toed gekkonid lizard, possessing slender digits (i.e., lacking widely expanded subdigital scansors) with recurved claws, a pale gray dorsum crossed by three dark brown to purple barbell-shaped transverse dorsal bands between limb insertions, and possessing precloacal pores only (i.e., lacking a separate series of femoral pores; <xref ref-type="bibr" rid="B19">Brown and Alcala 1978</xref>; <xref ref-type="bibr" rid="B138">Welton et al. 2009</xref>; <xref ref-type="bibr" rid="B139">Welton et al. 2010a</xref>, <xref ref-type="bibr" rid="B140">2010b</xref>).</p></tp:treatment-sec><tp:treatment-sec sec-type="Remarks"><title>Remarks.</title><p>This species is syntopic with <italic><tp:taxon-name><tp:taxon-name-part taxon-name-part-type="genus" reg="Cyrtodactylus">C.</tp:taxon-name-part> <tp:taxon-name-part taxon-name-part-type="species" reg="agusanensis">agusanensis</tp:taxon-name-part></tp:taxon-name></italic> in eastern Mindanao (<xref ref-type="bibr" rid="B140">Welton et al. 2010b</xref>). In Agusan Marsh, <italic><tp:taxon-name><tp:taxon-name-part taxon-name-part-type="genus" reg="Cyrtodactylus">C.</tp:taxon-name-part> <tp:taxon-name-part taxon-name-part-type="species" reg="annulatus">annulatus</tp:taxon-name-part></tp:taxon-name></italic> occurs in the peat swamp and freshwater swamp forests, where it was encountered on trunks of saplings and understory trees.</p></tp:treatment-sec><ref-list><ref id="B19"><mixed-citation xmlns:xlink="http://www.w3.org/1999/xlink" xlink:type="simple">Brown WC, Alcala AC (1978) Philippine lizards of the family <tp:taxon-name><tp:taxon-name-part taxon-name-part-type="family">Gekkonidae</tp:taxon-name-part></tp:taxon-name>. Silliman University Press, Dumaguete City, Philippines, 146 pp.</mixed-citation></ref><ref id="B138"><mixed-citation xmlns:xlink="http://www.w3.org/1999/xlink" xlink:type="simple">Welton LJ, Siler CD, Diesmos AC, Brown RM (2009) A new bent-toed gecko (Genus <italic><tp:taxon-name><tp:taxon-name-part taxon-name-part-type="genus">Cyrtodactylus</tp:taxon-name-part></tp:taxon-name></italic>) from southern Palawan Island, Philippines, and clarification of the taxonomic status of <italic><tp:taxon-name><tp:taxon-name-part taxon-name-part-type="genus">C.</tp:taxon-name-part> <tp:taxon-name-part taxon-name-part-type="species">annulatus</tp:taxon-name-part></tp:taxon-name></italic>. Herpetologica 65(3): 323–343. <ext-link xlink:href="10.1655/08-057R1.1" ext-link-type="doi" xlink:type="simple">https://doi.org/10.1655/08-057R1.1</ext-link></mixed-citation></ref><ref id="B139"><mixed-citation xmlns:xlink="http://www.w3.org/1999/xlink" xlink:type="simple">Welton LJ, Siler CD, Diesmos AC, Brown RM (2010a) Phylogeny-based species delimitation of southern Philippine Bent-toed Geckos and a new species of <italic><tp:taxon-name><tp:taxon-name-part taxon-name-part-type="genus">Cyrtodactylus</tp:taxon-name-part></tp:taxon-name></italic> (<tp:taxon-name><tp:taxon-name-part taxon-name-part-type="order">Squamata</tp:taxon-name-part></tp:taxon-name>: <tp:taxon-name><tp:taxon-name-part taxon-name-part-type="family">Gekkonidae</tp:taxon-name-part></tp:taxon-name>) from western Mindanao and the Sulu Archipelago. Zootaxa 2390(1): 49–68. <ext-link xlink:href="10.11646/zootaxa.2390.1.3" ext-link-type="doi" xlink:type="simple">https://doi.org/10.11646/zootaxa.2390.1.3</ext-link></mixed-citation></ref><ref id="B140"><mixed-citation xmlns:xlink="http://www.w3.org/1999/xlink" xlink:type="simple">Welton LJ, Siler CD, Diesmos AC, Brown RM (2010b) Philippine bent-toed geckos of the <italic><tp:taxon-name><tp:taxon-name-part taxon-name-part-type="genus">Cyrtodactylus</tp:taxon-name-part> <tp:taxon-name-part taxon-name-part-type="species">agusanensis</tp:taxon-name-part></tp:taxon-name></italic> complex: Multilocus phylogeny, morphological diversity, and description of three new species. Herpetological Monograph 24(1): 55–85. <ext-link xlink:href="10.1655/HERPMONOGRAPHS-D-10-00005.1" ext-link-type="doi" xlink:type="simple">https://doi.org/10.1655/HERPMONOGRAPHS-D-10-00005.1</ext-link></mixed-citation></ref></ref-list></tp:taxon-treatment>
