# Supplementary material for: An updated herpetological inventory of the Agusan Marsh Wildlife Sanctuary, eastern Mindanao Island, Philippines
Source: Zookeys. 2026 Mar 9;1272:203–51. doi: 10.3897/zookeys.1272.167304 (PMC12993478; doi:10.3897/zookeys.1272.167304)
Supplement: XML Treatment for Hemidactylus frenatus [file zookeys.1272.167304-treatment22.xml]

<!DOCTYPE tp:taxon-treatment
  PUBLIC "-//TaxonX//DTD Taxonomic Treatment Publishing DTD v0 20100105//EN" "tax-treatment-NSO.dtd">
<tp:taxon-treatment xmlns:tp="http://www.plazi.org/taxpub"><tp:treatment-meta><kwd-group><label>Taxon classification</label><kwd>
                  <named-content content-type="kingdom">Animalia</named-content>
                </kwd><kwd>
                  <named-content content-type="order">Squamata</named-content>
                </kwd><kwd>
                  <named-content content-type="family">Gekkonidae</named-content>
                </kwd></kwd-group><mixed-citation publication-type="journal"><person-group><name><surname>Sanguila</surname><given-names>Marites B.</given-names></name><name><surname>Labaja</surname><given-names>Ana Cristina O.</given-names></name><name><surname>Bernstein</surname><given-names>Justin M.</given-names></name><name><surname>Brown</surname><given-names>Rafe M.</given-names></name></person-group><article-title>An updated herpetological inventory of the Agusan Marsh Wildlife Sanctuary, eastern Mindanao Island, Philippines</article-title><source>Zookeys</source><day>09</day><month>03</month><year>2026</year><volume>1272</volume><fpage>203</fpage><lpage>251</lpage><pub-id pub-id-type="doi">10.3897/zookeys.1272.167304</pub-id></mixed-citation></tp:treatment-meta><tp:nomenclature><tp:taxon-name><object-id xmlns:xlink="http://www.w3.org/1999/xlink" content-type="arpha" xlink:type="simple">9D04A1CC-D6EA-56E6-A79C-395513A90720</object-id>
                        		<tp:taxon-name-part taxon-name-part-type="genus" reg="Hemidactylus">Hemidactylus</tp:taxon-name-part> <tp:taxon-name-part taxon-name-part-type="species" reg="frenatus">frenatus</tp:taxon-name-part>
                        	</tp:taxon-name><tp:taxon-authority>(Duméril &amp; Bibron, 1836)</tp:taxon-authority><xref ref-type="fig" rid="F5">Fig. 5C</xref></tp:nomenclature><tp:treatment-sec sec-type="Vernacular name"><title>Vernacular name.</title><p>Common House Gecko</p></tp:treatment-sec><tp:treatment-sec sec-type="Material examined"><title>Material examined.</title><p>Philippines • 2 individuals; Mindanao, Agusan del Sur Province, Municipality of Rosario, Barangay Novele, Sitio Palibo; <named-content xmlns:xlink="http://www.w3.org/1999/xlink" content-type="dwc:verbatimCoordinates" xlink:type="simple">08°20'34"N, 125°56'46"E</named-content>; BIRC 876, 780 • 1 individual; Municipality of Bunawan, Barangay San Marcos; confluence of the Simulao and Agusan Rivers; <named-content xmlns:xlink="http://www.w3.org/1999/xlink" content-type="dwc:verbatimCoordinates" xlink:type="simple">08°14'10"N, 125°55'08"E</named-content>; BIRC 805 • 5 individuals; Municipality of Talacogon, Barangay La Flora; <named-content xmlns:xlink="http://www.w3.org/1999/xlink" content-type="dwc:verbatimCoordinates" xlink:type="simple">08°23'48"N, 125°52'11"E</named-content>; MBS 2163–64, 2175–77.</p></tp:treatment-sec><tp:treatment-sec sec-type="Identification"><title>Identification.</title><p>A small-bodied house gecko, with a grayish brown to pale brown body, dorsum with small scales and enlarged flat tubercles, and a cylindrical tail (in cross section) with spinose dorsal tail tubercles, and subdigital lamellae underneath fingers and toes forming an elongate, oblong adhesive pad (<xref ref-type="bibr" rid="B117">Taylor 1922a</xref>; <xref ref-type="bibr" rid="B19">Brown and Alcala 1978</xref>).</p></tp:treatment-sec><tp:treatment-sec sec-type="Remarks"><title>Remarks.</title><p>This species is widespread in the Philippine archipelago and is commonly found in disturbed forested areas close to or inside houses and other artificial structures within human habitations, and typically under electric lights, where they forage for insects. We encountered individuals of this species on an abandoned house and vegetation in the freshwater swamp forest of Agusan Marsh.</p></tp:treatment-sec><tp:treatment-sec><!--Section generated to contain objects referenced in tp:taxon-treatment.--><fig id="F5" position="float" orientation="portrait"><object-id xmlns:xlink="http://www.w3.org/1999/xlink" content-type="doi" xlink:type="simple">10.3897/zookeys.1272.167304.figure5</object-id><object-id xmlns:xlink="http://www.w3.org/1999/xlink" content-type="zenodo_dep_id" xlink:type="simple">0</object-id><object-id xmlns:xlink="http://www.w3.org/1999/xlink" content-type="arpha" xlink:type="simple">BEE45190-47C6-51DD-A19F-495795B20D97</object-id><label>Figure 5.</label><caption><p>Reptiles recorded from Agusan Marsh Wildlife Sanctuary. <bold>A</bold>. <italic><tp:taxon-name><tp:taxon-name-part taxon-name-part-type="genus" reg="Gonocephalus">Gonocephalus</tp:taxon-name-part> <tp:taxon-name-part taxon-name-part-type="species" reg="interruptus">interruptus</tp:taxon-name-part></tp:taxon-name></italic>; <bold>B</bold>. <italic><tp:taxon-name><tp:taxon-name-part taxon-name-part-type="genus" reg="Hydrosaurus">Hydrosaurus</tp:taxon-name-part> <tp:taxon-name-part taxon-name-part-type="species" reg="pustulatus">pustulatus</tp:taxon-name-part></tp:taxon-name></italic>; <bold>C</bold>. <italic><tp:taxon-name><tp:taxon-name-part taxon-name-part-type="genus" reg="Hemidactylus">Hemidactylus</tp:taxon-name-part> <tp:taxon-name-part taxon-name-part-type="species" reg="frenatus">frenatus</tp:taxon-name-part></tp:taxon-name></italic>; <bold>D</bold>. <italic><tp:taxon-name><tp:taxon-name-part taxon-name-part-type="genus" reg="Hemiphyllodactylus">Hemiphyllodactylus</tp:taxon-name-part> <tp:taxon-name-part taxon-name-part-type="species" reg="typus">typus</tp:taxon-name-part></tp:taxon-name></italic>; <bold>E</bold>. <italic><tp:taxon-name><tp:taxon-name-part taxon-name-part-type="genus" reg="Lepidodactylus">Lepidodactylus</tp:taxon-name-part> <tp:taxon-name-part taxon-name-part-type="species" reg="aureolineatus">aureolineatus</tp:taxon-name-part></tp:taxon-name></italic>; <bold>F</bold>. <italic><tp:taxon-name><tp:taxon-name-part taxon-name-part-type="genus" reg="Emoia">Emoia</tp:taxon-name-part> <tp:taxon-name-part taxon-name-part-type="species" reg="ruficauda">ruficauda</tp:taxon-name-part></tp:taxon-name></italic>; <bold>G</bold>. <italic><tp:taxon-name><tp:taxon-name-part taxon-name-part-type="genus" reg="Eutropis">Eutropis</tp:taxon-name-part> <tp:taxon-name-part taxon-name-part-type="species" reg="multifasciata">multifasciata</tp:taxon-name-part></tp:taxon-name></italic>; <bold>H</bold>. <italic><tp:taxon-name><tp:taxon-name-part taxon-name-part-type="genus" reg="Lamprolepis">Lamprolepis</tp:taxon-name-part> <tp:taxon-name-part taxon-name-part-type="species" reg="smaragdina">smaragdina</tp:taxon-name-part></tp:taxon-name></italic>; <bold>I</bold>. <italic><tp:taxon-name><tp:taxon-name-part taxon-name-part-type="genus" reg="Lipinia">Lipinia</tp:taxon-name-part> <tp:taxon-name-part taxon-name-part-type="species" reg="quadrivittata">quadrivittata</tp:taxon-name-part></tp:taxon-name></italic>; <bold>J</bold>. <italic><tp:taxon-name><tp:taxon-name-part taxon-name-part-type="genus" reg="Lipinia">Lipinia</tp:taxon-name-part> <tp:taxon-name-part taxon-name-part-type="species" reg="semperi">semperi</tp:taxon-name-part></tp:taxon-name></italic>; <bold>K</bold>. <italic><tp:taxon-name><tp:taxon-name-part taxon-name-part-type="genus" reg="Parvoscincus">Parvoscincus</tp:taxon-name-part> <tp:taxon-name-part taxon-name-part-type="species" reg="steerei">steerei</tp:taxon-name-part></tp:taxon-name></italic>; <bold>L</bold>. <italic><tp:taxon-name><tp:taxon-name-part taxon-name-part-type="genus" reg="Chrysopelea">Chrysopelea</tp:taxon-name-part> <tp:taxon-name-part taxon-name-part-type="species" reg="paradisi">paradisi</tp:taxon-name-part></tp:taxon-name></italic>; <bold>M</bold>. <italic><tp:taxon-name><tp:taxon-name-part taxon-name-part-type="genus" reg="Oxyrhabdium">Oxyrhabdium</tp:taxon-name-part> <tp:taxon-name-part taxon-name-part-type="species" reg="modestum">modestum</tp:taxon-name-part></tp:taxon-name></italic>; <bold>N</bold>. <italic><tp:taxon-name><tp:taxon-name-part taxon-name-part-type="genus" reg="Naja">Naja</tp:taxon-name-part> <tp:taxon-name-part taxon-name-part-type="species" reg="samarensis">samarensis</tp:taxon-name-part></tp:taxon-name></italic>; <bold>O</bold>. <italic><tp:taxon-name><tp:taxon-name-part taxon-name-part-type="genus" reg="Rhabdophis">Rhabdophis</tp:taxon-name-part> <tp:taxon-name-part taxon-name-part-type="species" reg="lineatus">lineatus</tp:taxon-name-part></tp:taxon-name></italic>; <bold>P</bold>. <italic><tp:taxon-name><tp:taxon-name-part taxon-name-part-type="genus" reg="Tropidolaemus">Tropidolaemus</tp:taxon-name-part> <tp:taxon-name-part taxon-name-part-type="species" reg="subannulatus">subannulatus</tp:taxon-name-part></tp:taxon-name></italic>.</p></caption><graphic xmlns:xlink="http://www.w3.org/1999/xlink" xlink:href="zookeys-1272-203_article-167304__-g005.jpg" id="oo_1555950.jpg" position="float" orientation="portrait" xlink:type="simple"><uri content-type="original_file" xlink:type="simple">https://binary.pensoft.net/fig/1555950</uri></graphic></fig></tp:treatment-sec><ref-list><ref id="B117"><mixed-citation xmlns:xlink="http://www.w3.org/1999/xlink" xlink:type="simple">Taylor EH (1922a) The Lizards of the Philippine Islands. Philippine Bureau of Science Monographs 17, Manila, Philippines, 178 pp. <ext-link xlink:href="10.5962/bhl.title.67767" ext-link-type="doi" xlink:type="simple">https://doi.org/10.5962/bhl.title.67767</ext-link></mixed-citation></ref><ref id="B19"><mixed-citation xmlns:xlink="http://www.w3.org/1999/xlink" xlink:type="simple">Brown WC, Alcala AC (1978) Philippine lizards of the family <tp:taxon-name><tp:taxon-name-part taxon-name-part-type="family">Gekkonidae</tp:taxon-name-part></tp:taxon-name>. Silliman University Press, Dumaguete City, Philippines, 146 pp.</mixed-citation></ref></ref-list></tp:taxon-treatment>
