# Supplementary material for: An updated herpetological inventory of the Agusan Marsh Wildlife Sanctuary, eastern Mindanao Island, Philippines
Source: Zookeys. 2026 Mar 9;1272:203–51. doi: 10.3897/zookeys.1272.167304 (PMC12993478; doi:10.3897/zookeys.1272.167304)
Supplement: XML Treatment for Brachymeles orientalis [file zookeys.1272.167304-treatment25.xml]

<!DOCTYPE tp:taxon-treatment
  PUBLIC "-//TaxonX//DTD Taxonomic Treatment Publishing DTD v0 20100105//EN" "tax-treatment-NSO.dtd">
<tp:taxon-treatment xmlns:tp="http://www.plazi.org/taxpub"><tp:treatment-meta><kwd-group><label>Taxon classification</label><kwd>
                  <named-content content-type="kingdom">Animalia</named-content>
                </kwd><kwd>
                  <named-content content-type="order">Squamata</named-content>
                </kwd><kwd>
                  <named-content content-type="family">Scincidae</named-content>
                </kwd></kwd-group><mixed-citation publication-type="journal"><person-group><name><surname>Sanguila</surname><given-names>Marites B.</given-names></name><name><surname>Labaja</surname><given-names>Ana Cristina O.</given-names></name><name><surname>Bernstein</surname><given-names>Justin M.</given-names></name><name><surname>Brown</surname><given-names>Rafe M.</given-names></name></person-group><article-title>An updated herpetological inventory of the Agusan Marsh Wildlife Sanctuary, eastern Mindanao Island, Philippines</article-title><source>Zookeys</source><day>09</day><month>03</month><year>2026</year><volume>1272</volume><fpage>203</fpage><lpage>251</lpage><pub-id pub-id-type="doi">10.3897/zookeys.1272.167304</pub-id></mixed-citation></tp:treatment-meta><tp:nomenclature><tp:taxon-name><object-id xmlns:xlink="http://www.w3.org/1999/xlink" content-type="arpha" xlink:type="simple">BD260511-99BA-55F6-A926-9ACEE1B25725</object-id>
                        		<tp:taxon-name-part taxon-name-part-type="genus" reg="Brachymeles">Brachymeles</tp:taxon-name-part> <tp:taxon-name-part taxon-name-part-type="species" reg="orientalis">orientalis</tp:taxon-name-part>
                        	</tp:taxon-name><tp:taxon-authority>Brown &amp; Rabor, 1967</tp:taxon-authority></tp:nomenclature><tp:treatment-sec sec-type="Vernacular name"><title>Vernacular name.</title><p>Southern Burrowing Skink</p></tp:treatment-sec><tp:treatment-sec sec-type="Material examined"><title>Material examined.</title><p>Philippines • 5 individuals; Mindanao, Agusan del Sur Province, Municipality of San Francisco, Barangay Caimpugan; <named-content xmlns:xlink="http://www.w3.org/1999/xlink" content-type="dwc:verbatimCoordinates" xlink:type="simple">08°24'13"N, 125°52'37"E</named-content>; KU 314092–96 • 1 individual; Municipality of Talacogon, Barangay Zillovia; <named-content xmlns:xlink="http://www.w3.org/1999/xlink" content-type="dwc:verbatimCoordinates" xlink:type="simple">08°25'25"N, 125°45'26"E</named-content>; MBS 1760.</p></tp:treatment-sec><tp:treatment-sec sec-type="Identification"><title>Identification.</title><p>A large-bodied, elongate, semi-fossorial scincid lizard, with relatively small, similarly-sized limbs, a brown dorsum, lacking stripes, and a pale orange venter; hands and feet each with five small digits (6 scansors under Finger III, and 10 under Toe IV). Paired supranasals and prefrontals separated (not in medial contact); frontoparietals in medial contact; six supralabials, with 4<sup>th</sup> or 5<sup>th</sup> beneath the eye (<xref ref-type="bibr" rid="B98">Siler and Brown 2010</xref>).</p></tp:treatment-sec><tp:treatment-sec sec-type="Remarks"><title>Remarks.</title><p>This species occurs in the Caimpugan and Katigbok peat swamp forests of Agusan Marsh. It is one of the pentadactyl Philippine <italic><tp:taxon-name><tp:taxon-name-part taxon-name-part-type="genus" reg="Brachymeles">Brachymeles</tp:taxon-name-part></tp:taxon-name></italic> (<italic><tp:taxon-name><tp:taxon-name-part taxon-name-part-type="genus" reg="Brachymeles">B.</tp:taxon-name-part> <tp:taxon-name-part taxon-name-part-type="species" reg="taylori">taylori</tp:taxon-name-part></tp:taxon-name></italic>, <italic><tp:taxon-name><tp:taxon-name-part taxon-name-part-type="genus" reg="Brachymeles">B.</tp:taxon-name-part> <tp:taxon-name-part taxon-name-part-type="species" reg="schadenbergi">schadenbergi</tp:taxon-name-part></tp:taxon-name></italic>, <italic><tp:taxon-name><tp:taxon-name-part taxon-name-part-type="genus" reg="Brachymeles">B.</tp:taxon-name-part> <tp:taxon-name-part taxon-name-part-type="species" reg="vindumi">vindumi</tp:taxon-name-part></tp:taxon-name></italic>, <italic><tp:taxon-name><tp:taxon-name-part taxon-name-part-type="genus" reg="Brachymeles">B.</tp:taxon-name-part> <tp:taxon-name-part taxon-name-part-type="species" reg="suluensis">suluensis</tp:taxon-name-part></tp:taxon-name></italic>, <italic><tp:taxon-name><tp:taxon-name-part taxon-name-part-type="genus" reg="Brachymeles">B.</tp:taxon-name-part> <tp:taxon-name-part taxon-name-part-type="species" reg="hilong">hilong</tp:taxon-name-part></tp:taxon-name></italic>, <italic><tp:taxon-name><tp:taxon-name-part taxon-name-part-type="genus" reg="Brachymeles">B.</tp:taxon-name-part> <tp:taxon-name-part taxon-name-part-type="species" reg="vulcani">vulcani</tp:taxon-name-part></tp:taxon-name></italic>, <italic><tp:taxon-name><tp:taxon-name-part taxon-name-part-type="genus" reg="Brachymeles">B.</tp:taxon-name-part> <tp:taxon-name-part taxon-name-part-type="species" reg="tiboliorum">tiboliorum</tp:taxon-name-part></tp:taxon-name></italic>), and is syntopic with the non-pentadactyl species <italic><tp:taxon-name><tp:taxon-name-part taxon-name-part-type="genus" reg="Brachymeles">B.</tp:taxon-name-part> <tp:taxon-name-part taxon-name-part-type="species" reg="pathfinderi">pathfinderi</tp:taxon-name-part></tp:taxon-name></italic>, <italic><tp:taxon-name><tp:taxon-name-part taxon-name-part-type="genus" reg="Brachymeles">B.</tp:taxon-name-part> <tp:taxon-name-part taxon-name-part-type="species" reg="gracilis">gracilis</tp:taxon-name-part></tp:taxon-name></italic>, <italic><tp:taxon-name><tp:taxon-name-part taxon-name-part-type="genus" reg="Brachymeles">B.</tp:taxon-name-part> <tp:taxon-name-part taxon-name-part-type="species" reg="samad">samad</tp:taxon-name-part></tp:taxon-name></italic>, and <italic><tp:taxon-name><tp:taxon-name-part taxon-name-part-type="genus" reg="Brachymeles">B.</tp:taxon-name-part> <tp:taxon-name-part taxon-name-part-type="species" reg="boholensis">boholensis</tp:taxon-name-part></tp:taxon-name></italic>—all of which occur across the larger and adjacent islands comprising the Mindanao faunal region (<xref ref-type="bibr" rid="B99">Siler et al. 2011</xref>).</p></tp:treatment-sec><ref-list><ref id="B98"><mixed-citation xmlns:xlink="http://www.w3.org/1999/xlink" xlink:type="simple">Siler CD, Brown RM (2010) Phylogeny-based species delimitation in Philippine slender skinks (<tp:taxon-name><tp:taxon-name-part taxon-name-part-type="superclass">Reptilia</tp:taxon-name-part></tp:taxon-name>: <tp:taxon-name><tp:taxon-name-part taxon-name-part-type="order">Squamata</tp:taxon-name-part></tp:taxon-name>: <tp:taxon-name><tp:taxon-name-part taxon-name-part-type="family">Scincidae</tp:taxon-name-part></tp:taxon-name>: <italic><tp:taxon-name><tp:taxon-name-part taxon-name-part-type="genus">Brachymeles</tp:taxon-name-part></tp:taxon-name></italic>): taxonomic revision of pentadactyl species groups and description of three new species. Herpetological Monograph 24(1): 1–54. <ext-link xlink:href="10.1655/HERPMONOGRAPHS-D-10-00003.1" ext-link-type="doi" xlink:type="simple">https://doi.org/10.1655/HERPMONOGRAPHS-D-10-00003.1</ext-link></mixed-citation></ref><ref id="B99"><mixed-citation xmlns:xlink="http://www.w3.org/1999/xlink" xlink:type="simple">Siler CD, Jones RM, Welton LJ, Brown RM (2011) Redescription of tetradactyl Philippine slender skinks (Genus <italic><tp:taxon-name><tp:taxon-name-part taxon-name-part-type="genus">Brachymeles</tp:taxon-name-part></tp:taxon-name></italic>). Herpetologica 67(3): 300–317. <ext-link xlink:href="10.1655/HERPETOLOGICA-D-10-00071.1" ext-link-type="doi" xlink:type="simple">https://doi.org/10.1655/HERPETOLOGICA-D-10-00071.1</ext-link></mixed-citation></ref></ref-list></tp:taxon-treatment>
