# Supplementary material for: An updated herpetological inventory of the Agusan Marsh Wildlife Sanctuary, eastern Mindanao Island, Philippines
Source: Zookeys. 2026 Mar 9;1272:203–51. doi: 10.3897/zookeys.1272.167304 (PMC12993478; doi:10.3897/zookeys.1272.167304)
Supplement: XML Treatment for Eutropis caraga [file zookeys.1272.167304-treatment27.xml]

<!DOCTYPE tp:taxon-treatment
  PUBLIC "-//TaxonX//DTD Taxonomic Treatment Publishing DTD v0 20100105//EN" "tax-treatment-NSO.dtd">
<tp:taxon-treatment xmlns:tp="http://www.plazi.org/taxpub"><tp:treatment-meta><kwd-group><label>Taxon classification</label><kwd>
                  <named-content content-type="kingdom">Animalia</named-content>
                </kwd><kwd>
                  <named-content content-type="order">Squamata</named-content>
                </kwd><kwd>
                  <named-content content-type="family">Scincidae</named-content>
                </kwd></kwd-group><mixed-citation publication-type="journal"><person-group><name><surname>Sanguila</surname><given-names>Marites B.</given-names></name><name><surname>Labaja</surname><given-names>Ana Cristina O.</given-names></name><name><surname>Bernstein</surname><given-names>Justin M.</given-names></name><name><surname>Brown</surname><given-names>Rafe M.</given-names></name></person-group><article-title>An updated herpetological inventory of the Agusan Marsh Wildlife Sanctuary, eastern Mindanao Island, Philippines</article-title><source>Zookeys</source><day>09</day><month>03</month><year>2026</year><volume>1272</volume><fpage>203</fpage><lpage>251</lpage><pub-id pub-id-type="doi">10.3897/zookeys.1272.167304</pub-id></mixed-citation></tp:treatment-meta><tp:nomenclature><tp:taxon-name><object-id xmlns:xlink="http://www.w3.org/1999/xlink" content-type="arpha" xlink:type="simple">23B7D787-A81A-56B5-B865-A0C81583DD7C</object-id>
                        		<tp:taxon-name-part taxon-name-part-type="genus" reg="Eutropis">Eutropis</tp:taxon-name-part> <tp:taxon-name-part taxon-name-part-type="species" reg="caraga">caraga</tp:taxon-name-part>
                        	</tp:taxon-name><tp:taxon-authority>Barley, Diesmos, Siler, Martinez &amp; Brown, 2020</tp:taxon-authority></tp:nomenclature><tp:treatment-sec sec-type="Vernacular name"><title>Vernacular name.</title><p>Caraga Sun Skink</p></tp:treatment-sec><tp:treatment-sec sec-type="Material examined"><title>Material examined.</title><p>Philippines • 4 individuals; Mindanao, Agusan del Sur Province, Municipality of Bunawan, Barangay San Marcos; <named-content xmlns:xlink="http://www.w3.org/1999/xlink" content-type="dwc:verbatimCoordinates" xlink:type="simple">08°13'21"N, 125°55'57"E</named-content>; KU 314105–07, 314098 • 1 juvenile; Municipality of Talacogon, Barangay Zillovia; <named-content xmlns:xlink="http://www.w3.org/1999/xlink" content-type="dwc:verbatimCoordinates" xlink:type="simple">08°25'25"N, 125°45'26"E</named-content>; MBS 1755 • 1 individual; Municipality of Talacogon, Barangay La Flora; <named-content xmlns:xlink="http://www.w3.org/1999/xlink" content-type="dwc:verbatimCoordinates" xlink:type="simple">08°23'48"N, 125°52'11"E</named-content>; MBS 2184.</p></tp:treatment-sec><tp:treatment-sec sec-type="Identification"><title>Identification.</title><p>A medium-sized terrestrial sun skink of the <italic><tp:taxon-name><tp:taxon-name-part taxon-name-part-type="genus" reg="Eutropis">E.</tp:taxon-name-part> <tp:taxon-name-part taxon-name-part-type="species" reg="multicarinata">multicarinata</tp:taxon-name-part></tp:taxon-name></italic> complex (<xref ref-type="bibr" rid="B20">Brown and Alcala 1980</xref>), hindlimbs more robust than forelimbs, with a slender iridescent bronze dorsum, dark lateral coloration, and ≥ 5 keels on each dorsal trunk scale; this species has a combined total of 80–90 subdigital lamellae on the ventral surfaces of fingers and toes (<xref ref-type="bibr" rid="B14">Barley et al. 2020</xref>).</p></tp:treatment-sec><tp:treatment-sec sec-type="Remarks"><title>Remarks.</title><p>This species occurs in disturbed areas with sparse vegetation adjacent to freshwater swamps and was also encountered in peat swamp forests of Agusan Marsh. Although some species in the <italic><tp:taxon-name><tp:taxon-name-part taxon-name-part-type="genus" reg="Eutropis">E.</tp:taxon-name-part> <tp:taxon-name-part taxon-name-part-type="species" reg="multicarinata">multicarinata</tp:taxon-name-part></tp:taxon-name></italic> species complex (including <italic><tp:taxon-name><tp:taxon-name-part taxon-name-part-type="genus" reg="Eutropis">E.</tp:taxon-name-part> <tp:taxon-name-part taxon-name-part-type="species" reg="caraga">caraga</tp:taxon-name-part></tp:taxon-name></italic>) can be difficult to distinguish from one another without genetic data or reliable occurrence data (known localities), the suite of non-overlapping morphological characteristics evident in our series of <italic><tp:taxon-name><tp:taxon-name-part taxon-name-part-type="genus" reg="Eutropis">E.</tp:taxon-name-part> <tp:taxon-name-part taxon-name-part-type="species" reg="caraga">caraga</tp:taxon-name-part></tp:taxon-name></italic> from Agusan Marsh clearly distinguishes this population from species in the <italic><tp:taxon-name><tp:taxon-name-part taxon-name-part-type="genus" reg="Eutropis">E.</tp:taxon-name-part> <tp:taxon-name-part taxon-name-part-type="species" reg="indeprensa">indeprensa</tp:taxon-name-part></tp:taxon-name></italic> complex (including <italic><tp:taxon-name><tp:taxon-name-part taxon-name-part-type="genus" reg="Eutropis">E.</tp:taxon-name-part> <tp:taxon-name-part taxon-name-part-type="species" reg="lapulapu">lapulapu</tp:taxon-name-part></tp:taxon-name></italic>, below; <xref ref-type="bibr" rid="B20">Brown and Alcala 1980</xref>). Additionally, some of our specimens have been genetically identified (as an independent validation of the identifications we made based on morphological characters) and were designated by <xref ref-type="bibr" rid="B14">Barley et al. (2020)</xref> as paratypes in the descriptions of <italic><tp:taxon-name><tp:taxon-name-part taxon-name-part-type="genus" reg="Eutropis">E.</tp:taxon-name-part> <tp:taxon-name-part taxon-name-part-type="species" reg="caraga">caraga</tp:taxon-name-part></tp:taxon-name></italic>. Lastly, populations from Dinagat and Siargao (small separate islands of eastern Mindanao) are demonstrably genetically distinct (<xref ref-type="bibr" rid="B14">Barley et al. 2020</xref>) and should be the focus of future taxonomic scrutiny.</p></tp:treatment-sec><ref-list><ref id="B20"><mixed-citation xmlns:xlink="http://www.w3.org/1999/xlink" xlink:type="simple">Brown WC, Alcala AC (1980) Philippine lizards of the family <tp:taxon-name><tp:taxon-name-part taxon-name-part-type="family">Scincidae</tp:taxon-name-part></tp:taxon-name>. Silliman University Natural Science Monograph 2, Dumaguete City, Philippines, 264 pp.</mixed-citation></ref><ref id="B14"><mixed-citation xmlns:xlink="http://www.w3.org/1999/xlink" xlink:type="simple">Barley AJ, Diesmos AC, Siler CD, Martinez CM, Brown RM (2020) Taxonomic revision of Philippine Sun Skinks (<tp:taxon-name><tp:taxon-name-part taxon-name-part-type="superclass">Reptilia</tp:taxon-name-part></tp:taxon-name>: <tp:taxon-name><tp:taxon-name-part taxon-name-part-type="order">Squamata</tp:taxon-name-part></tp:taxon-name>: <tp:taxon-name><tp:taxon-name-part taxon-name-part-type="family">Scincidae</tp:taxon-name-part></tp:taxon-name>: <italic><tp:taxon-name><tp:taxon-name-part taxon-name-part-type="genus">Eutropis</tp:taxon-name-part></tp:taxon-name></italic>), and descriptions of eight new species. Herpetological Monograph 34(1): 39–70. <ext-link xlink:href="10.1655/HERPMONOGRAPHS-D-19-00009.1" ext-link-type="doi" xlink:type="simple">https://doi.org/10.1655/HERPMONOGRAPHS-D-19-00009.1</ext-link></mixed-citation></ref></ref-list></tp:taxon-treatment>
