# Supplementary material for: An updated herpetological inventory of the Agusan Marsh Wildlife Sanctuary, eastern Mindanao Island, Philippines
Source: Zookeys. 2026 Mar 9;1272:203–51. doi: 10.3897/zookeys.1272.167304 (PMC12993478; doi:10.3897/zookeys.1272.167304)
Supplement: XML Treatment for Eutropis lapulapu [file zookeys.1272.167304-treatment28.xml]

<!DOCTYPE tp:taxon-treatment
  PUBLIC "-//TaxonX//DTD Taxonomic Treatment Publishing DTD v0 20100105//EN" "tax-treatment-NSO.dtd">
<tp:taxon-treatment xmlns:tp="http://www.plazi.org/taxpub"><tp:treatment-meta><kwd-group><label>Taxon classification</label><kwd>
                  <named-content content-type="kingdom">Animalia</named-content>
                </kwd><kwd>
                  <named-content content-type="order">Squamata</named-content>
                </kwd><kwd>
                  <named-content content-type="family">Scincidae</named-content>
                </kwd></kwd-group><mixed-citation publication-type="journal"><person-group><name><surname>Sanguila</surname><given-names>Marites B.</given-names></name><name><surname>Labaja</surname><given-names>Ana Cristina O.</given-names></name><name><surname>Bernstein</surname><given-names>Justin M.</given-names></name><name><surname>Brown</surname><given-names>Rafe M.</given-names></name></person-group><article-title>An updated herpetological inventory of the Agusan Marsh Wildlife Sanctuary, eastern Mindanao Island, Philippines</article-title><source>Zookeys</source><day>09</day><month>03</month><year>2026</year><volume>1272</volume><fpage>203</fpage><lpage>251</lpage><pub-id pub-id-type="doi">10.3897/zookeys.1272.167304</pub-id></mixed-citation></tp:treatment-meta><tp:nomenclature><tp:taxon-name><object-id xmlns:xlink="http://www.w3.org/1999/xlink" content-type="arpha" xlink:type="simple">BDD32899-57C5-56CB-B4E6-0EB4993748F3</object-id>
                        		<tp:taxon-name-part taxon-name-part-type="genus" reg="Eutropis">Eutropis</tp:taxon-name-part> <tp:taxon-name-part taxon-name-part-type="species" reg="lapulapu">lapulapu</tp:taxon-name-part>
                        	</tp:taxon-name><tp:taxon-authority>Barley, Diesmos, Siler, Martinez &amp; Brown, 2020</tp:taxon-authority></tp:nomenclature><tp:treatment-sec sec-type="Vernacular name"><title>Vernacular name.</title><p>Lapu–lapu’s Sun Skink</p></tp:treatment-sec><tp:treatment-sec sec-type="Material examined"><title>Material examined.</title><p>Philippines • 1 individual; Mindanao, Agusan del Sur Province, Municipality of San Francisco, Barangay Caimpugan; <named-content xmlns:xlink="http://www.w3.org/1999/xlink" content-type="dwc:verbatimCoordinates" xlink:type="simple">08°24'13"N, 125°52'37"E</named-content>; KU 314104.</p></tp:treatment-sec><tp:treatment-sec sec-type="Identification"><title>Identification.</title><p>A small- to medium-sized terrestrial sun skink of the <italic><tp:taxon-name><tp:taxon-name-part taxon-name-part-type="genus" reg="Eutropis">E.</tp:taxon-name-part> <tp:taxon-name-part taxon-name-part-type="species" reg="indeprensa">indeprensa</tp:taxon-name-part></tp:taxon-name></italic> complex (<xref ref-type="bibr" rid="B20">Brown and Alcala 1980</xref>), with hindlimbs more robust than forelimbs, and a bronze to olive dorsum, ≤ 9keels per dorsal body scales, and with a combined total of 70–80 subdigital lamellae on ventral surfaces of fingers and toes (<xref ref-type="bibr" rid="B14">Barley et al. 2020</xref>).</p></tp:treatment-sec><tp:treatment-sec sec-type="Remarks"><title>Remarks.</title><p>This species occurs in the peat swamp forests of Agusan Marsh. It is widespread in the Mindanao faunal region, but it also occurs on southern Luzon, Cebu, and Panay (<xref ref-type="bibr" rid="B14">Barley et al. 2020</xref>). Although some species in the <italic><tp:taxon-name><tp:taxon-name-part taxon-name-part-type="genus" reg="Eutropis">E.</tp:taxon-name-part> <tp:taxon-name-part taxon-name-part-type="species" reg="indeprensa">indeprensa</tp:taxon-name-part></tp:taxon-name></italic> species complex (including <italic><tp:taxon-name><tp:taxon-name-part taxon-name-part-type="genus" reg="Eutropis">E.</tp:taxon-name-part> <tp:taxon-name-part taxon-name-part-type="species" reg="lapulapu">lapulapu</tp:taxon-name-part></tp:taxon-name></italic>) can be difficult to distinguish from one another without genetic data or reliable occurrence data (known localities), the suite of non-overlapping morphological characteristics evident in our series of <italic><tp:taxon-name><tp:taxon-name-part taxon-name-part-type="genus" reg="Eutropis">E.</tp:taxon-name-part> <tp:taxon-name-part taxon-name-part-type="species" reg="lapulapu">lapulapu</tp:taxon-name-part></tp:taxon-name></italic> from Agusan Marsh clearly distinguishes this population from species in the <italic><tp:taxon-name><tp:taxon-name-part taxon-name-part-type="genus" reg="Eutropis">E.</tp:taxon-name-part> <tp:taxon-name-part taxon-name-part-type="species" reg="multicarinata">multicarinata</tp:taxon-name-part></tp:taxon-name></italic> complex (including <italic><tp:taxon-name><tp:taxon-name-part taxon-name-part-type="genus" reg="Eutropis">E.</tp:taxon-name-part> <tp:taxon-name-part taxon-name-part-type="species" reg="caraga">caraga</tp:taxon-name-part></tp:taxon-name></italic>, above; <xref ref-type="bibr" rid="B20">Brown and Alcala 1980</xref>). Additionally, a portion of our specimens from Agusan Marsh have had their identifications genetically confirmed (as an independent check, or validation of our identification, which were based on morphology), and were designated by <xref ref-type="bibr" rid="B14">Barley et al. (2020)</xref> as paratypes in the descriptions of <italic><tp:taxon-name><tp:taxon-name-part taxon-name-part-type="genus" reg="Eutropis">E.</tp:taxon-name-part> <tp:taxon-name-part taxon-name-part-type="species" reg="lapulapu">lapulapu</tp:taxon-name-part></tp:taxon-name></italic>.</p></tp:treatment-sec><ref-list><ref id="B20"><mixed-citation xmlns:xlink="http://www.w3.org/1999/xlink" xlink:type="simple">Brown WC, Alcala AC (1980) Philippine lizards of the family <tp:taxon-name><tp:taxon-name-part taxon-name-part-type="family">Scincidae</tp:taxon-name-part></tp:taxon-name>. Silliman University Natural Science Monograph 2, Dumaguete City, Philippines, 264 pp.</mixed-citation></ref><ref id="B14"><mixed-citation xmlns:xlink="http://www.w3.org/1999/xlink" xlink:type="simple">Barley AJ, Diesmos AC, Siler CD, Martinez CM, Brown RM (2020) Taxonomic revision of Philippine Sun Skinks (<tp:taxon-name><tp:taxon-name-part taxon-name-part-type="superclass">Reptilia</tp:taxon-name-part></tp:taxon-name>: <tp:taxon-name><tp:taxon-name-part taxon-name-part-type="order">Squamata</tp:taxon-name-part></tp:taxon-name>: <tp:taxon-name><tp:taxon-name-part taxon-name-part-type="family">Scincidae</tp:taxon-name-part></tp:taxon-name>: <italic><tp:taxon-name><tp:taxon-name-part taxon-name-part-type="genus">Eutropis</tp:taxon-name-part></tp:taxon-name></italic>), and descriptions of eight new species. Herpetological Monograph 34(1): 39–70. <ext-link xlink:href="10.1655/HERPMONOGRAPHS-D-19-00009.1" ext-link-type="doi" xlink:type="simple">https://doi.org/10.1655/HERPMONOGRAPHS-D-19-00009.1</ext-link></mixed-citation></ref></ref-list></tp:taxon-treatment>
