# Supplementary material for: An updated herpetological inventory of the Agusan Marsh Wildlife Sanctuary, eastern Mindanao Island, Philippines
Source: Zookeys. 2026 Mar 9;1272:203–51. doi: 10.3897/zookeys.1272.167304 (PMC12993478; doi:10.3897/zookeys.1272.167304)
Supplement: XML Treatment for Eutropis multifasciata [file zookeys.1272.167304-treatment29.xml]

<!DOCTYPE tp:taxon-treatment
  PUBLIC "-//TaxonX//DTD Taxonomic Treatment Publishing DTD v0 20100105//EN" "tax-treatment-NSO.dtd">
<tp:taxon-treatment xmlns:tp="http://www.plazi.org/taxpub"><tp:treatment-meta><kwd-group><label>Taxon classification</label><kwd>
                  <named-content content-type="kingdom">Animalia</named-content>
                </kwd><kwd>
                  <named-content content-type="order">Squamata</named-content>
                </kwd><kwd>
                  <named-content content-type="family">Scincidae</named-content>
                </kwd></kwd-group><mixed-citation publication-type="journal"><person-group><name><surname>Sanguila</surname><given-names>Marites B.</given-names></name><name><surname>Labaja</surname><given-names>Ana Cristina O.</given-names></name><name><surname>Bernstein</surname><given-names>Justin M.</given-names></name><name><surname>Brown</surname><given-names>Rafe M.</given-names></name></person-group><article-title>An updated herpetological inventory of the Agusan Marsh Wildlife Sanctuary, eastern Mindanao Island, Philippines</article-title><source>Zookeys</source><day>09</day><month>03</month><year>2026</year><volume>1272</volume><fpage>203</fpage><lpage>251</lpage><pub-id pub-id-type="doi">10.3897/zookeys.1272.167304</pub-id></mixed-citation></tp:treatment-meta><tp:nomenclature><tp:taxon-name><object-id xmlns:xlink="http://www.w3.org/1999/xlink" content-type="arpha" xlink:type="simple">C40154BD-62BC-58DF-8671-562FDDF9D508</object-id>
                        		<tp:taxon-name-part taxon-name-part-type="genus" reg="Eutropis">Eutropis</tp:taxon-name-part> <tp:taxon-name-part taxon-name-part-type="species" reg="multifasciata">multifasciata</tp:taxon-name-part>
                        	</tp:taxon-name><tp:taxon-authority>(Kuhl, 1820)</tp:taxon-authority><xref ref-type="fig" rid="F5">Fig. 5G</xref></tp:nomenclature><tp:treatment-sec sec-type="Vernacular name"><title>Vernacular name.</title><p>Common Sun Skink</p></tp:treatment-sec><tp:treatment-sec sec-type="Material examined"><title>Material examined.</title><p>Philippines • 1 individual; Mindanao, Agusan del Sur Province, Municipality of San Francisco, Barangay Caimpugan; <named-content xmlns:xlink="http://www.w3.org/1999/xlink" content-type="dwc:verbatimCoordinates" xlink:type="simple">08°24'13"N, 125°52'37"E</named-content>; KU 314099 • 2 individuals; Municipality of Bunawan, Barangay San Marcos; <named-content xmlns:xlink="http://www.w3.org/1999/xlink" content-type="dwc:verbatimCoordinates" xlink:type="simple">08°13'21"N, 125°55'57"E</named-content>; KU 314100, 314103; 2 individuals; same locality as for preceding; <named-content xmlns:xlink="http://www.w3.org/1999/xlink" content-type="dwc:verbatimCoordinates" xlink:type="simple">08°24'13"N, 125°55'57"E</named-content>; KU 314101–02 • 1 individual; Municipality of Rosario, Barangay Novele, Sitio Palibo; <named-content xmlns:xlink="http://www.w3.org/1999/xlink" content-type="dwc:verbatimCoordinates" xlink:type="simple">08°20'34"N, 125°56'46"E</named-content>; BIRC 872 • 2 individuals; Municipality of Talacogon, Barangay Zillovia; <named-content xmlns:xlink="http://www.w3.org/1999/xlink" content-type="dwc:verbatimCoordinates" xlink:type="simple">08°25'25"N, 125°45'26"E</named-content>; MBS 1456, 1460 • 5 individuals; Municipality of Talacogon, Barangay La Flora; <named-content xmlns:xlink="http://www.w3.org/1999/xlink" content-type="dwc:verbatimCoordinates" xlink:type="simple">08°23'48"N, 125°52'11"E</named-content>; MBS 2121, 2126, 2146, 2165, 2184 • 3 individuals; Municipality of Loreto, Barangay Poblacion; <named-content xmlns:xlink="http://www.w3.org/1999/xlink" content-type="dwc:verbatimCoordinates" xlink:type="simple">08°12'20"N, 125°52'07"E</named-content>; MBS 2236, 2254–55.</p></tp:treatment-sec><tp:treatment-sec sec-type="Identification"><title>Identification.</title><p>A very large-bodied terrestrial sun skink, hindlimbs larger than forelimbs, with a robust, thickened body, and proportionally long tail. Dorsum olive brown to gray, with dark dorsolateral stripes; venter cream to pale gray; most dorsal and lateral body scales with three weak keels (<xref ref-type="bibr" rid="B14">Barley et al. 2020</xref>).</p></tp:treatment-sec><tp:treatment-sec sec-type="Remarks"><title>Remarks.</title><p>This species is common in disturbed areas adjacent to, and in freshwater swamps, and individuals were also encountered in the peat swamp forest of Agusan Marsh. It is widespread throughout the various islands of the Philippine archipelago (<xref ref-type="bibr" rid="B20">Brown and Alcala 1980</xref>; <xref ref-type="bibr" rid="B12">Barley et al. 2014</xref>, <xref ref-type="bibr" rid="B13">2015</xref>).</p></tp:treatment-sec><tp:treatment-sec><!--Section generated to contain objects referenced in tp:taxon-treatment.--><fig id="F5" position="float" orientation="portrait"><object-id xmlns:xlink="http://www.w3.org/1999/xlink" content-type="doi" xlink:type="simple">10.3897/zookeys.1272.167304.figure5</object-id><object-id xmlns:xlink="http://www.w3.org/1999/xlink" content-type="zenodo_dep_id" xlink:type="simple">0</object-id><object-id xmlns:xlink="http://www.w3.org/1999/xlink" content-type="arpha" xlink:type="simple">BEE45190-47C6-51DD-A19F-495795B20D97</object-id><label>Figure 5.</label><caption><p>Reptiles recorded from Agusan Marsh Wildlife Sanctuary. <bold>A</bold>. <italic><tp:taxon-name><tp:taxon-name-part taxon-name-part-type="genus" reg="Gonocephalus">Gonocephalus</tp:taxon-name-part> <tp:taxon-name-part taxon-name-part-type="species" reg="interruptus">interruptus</tp:taxon-name-part></tp:taxon-name></italic>; <bold>B</bold>. <italic><tp:taxon-name><tp:taxon-name-part taxon-name-part-type="genus" reg="Hydrosaurus">Hydrosaurus</tp:taxon-name-part> <tp:taxon-name-part taxon-name-part-type="species" reg="pustulatus">pustulatus</tp:taxon-name-part></tp:taxon-name></italic>; <bold>C</bold>. <italic><tp:taxon-name><tp:taxon-name-part taxon-name-part-type="genus" reg="Hemidactylus">Hemidactylus</tp:taxon-name-part> <tp:taxon-name-part taxon-name-part-type="species" reg="frenatus">frenatus</tp:taxon-name-part></tp:taxon-name></italic>; <bold>D</bold>. <italic><tp:taxon-name><tp:taxon-name-part taxon-name-part-type="genus" reg="Hemiphyllodactylus">Hemiphyllodactylus</tp:taxon-name-part> <tp:taxon-name-part taxon-name-part-type="species" reg="typus">typus</tp:taxon-name-part></tp:taxon-name></italic>; <bold>E</bold>. <italic><tp:taxon-name><tp:taxon-name-part taxon-name-part-type="genus" reg="Lepidodactylus">Lepidodactylus</tp:taxon-name-part> <tp:taxon-name-part taxon-name-part-type="species" reg="aureolineatus">aureolineatus</tp:taxon-name-part></tp:taxon-name></italic>; <bold>F</bold>. <italic><tp:taxon-name><tp:taxon-name-part taxon-name-part-type="genus" reg="Emoia">Emoia</tp:taxon-name-part> <tp:taxon-name-part taxon-name-part-type="species" reg="ruficauda">ruficauda</tp:taxon-name-part></tp:taxon-name></italic>; <bold>G</bold>. <italic><tp:taxon-name><tp:taxon-name-part taxon-name-part-type="genus" reg="Eutropis">Eutropis</tp:taxon-name-part> <tp:taxon-name-part taxon-name-part-type="species" reg="multifasciata">multifasciata</tp:taxon-name-part></tp:taxon-name></italic>; <bold>H</bold>. <italic><tp:taxon-name><tp:taxon-name-part taxon-name-part-type="genus" reg="Lamprolepis">Lamprolepis</tp:taxon-name-part> <tp:taxon-name-part taxon-name-part-type="species" reg="smaragdina">smaragdina</tp:taxon-name-part></tp:taxon-name></italic>; <bold>I</bold>. <italic><tp:taxon-name><tp:taxon-name-part taxon-name-part-type="genus" reg="Lipinia">Lipinia</tp:taxon-name-part> <tp:taxon-name-part taxon-name-part-type="species" reg="quadrivittata">quadrivittata</tp:taxon-name-part></tp:taxon-name></italic>; <bold>J</bold>. <italic><tp:taxon-name><tp:taxon-name-part taxon-name-part-type="genus" reg="Lipinia">Lipinia</tp:taxon-name-part> <tp:taxon-name-part taxon-name-part-type="species" reg="semperi">semperi</tp:taxon-name-part></tp:taxon-name></italic>; <bold>K</bold>. <italic><tp:taxon-name><tp:taxon-name-part taxon-name-part-type="genus" reg="Parvoscincus">Parvoscincus</tp:taxon-name-part> <tp:taxon-name-part taxon-name-part-type="species" reg="steerei">steerei</tp:taxon-name-part></tp:taxon-name></italic>; <bold>L</bold>. <italic><tp:taxon-name><tp:taxon-name-part taxon-name-part-type="genus" reg="Chrysopelea">Chrysopelea</tp:taxon-name-part> <tp:taxon-name-part taxon-name-part-type="species" reg="paradisi">paradisi</tp:taxon-name-part></tp:taxon-name></italic>; <bold>M</bold>. <italic><tp:taxon-name><tp:taxon-name-part taxon-name-part-type="genus" reg="Oxyrhabdium">Oxyrhabdium</tp:taxon-name-part> <tp:taxon-name-part taxon-name-part-type="species" reg="modestum">modestum</tp:taxon-name-part></tp:taxon-name></italic>; <bold>N</bold>. <italic><tp:taxon-name><tp:taxon-name-part taxon-name-part-type="genus" reg="Naja">Naja</tp:taxon-name-part> <tp:taxon-name-part taxon-name-part-type="species" reg="samarensis">samarensis</tp:taxon-name-part></tp:taxon-name></italic>; <bold>O</bold>. <italic><tp:taxon-name><tp:taxon-name-part taxon-name-part-type="genus" reg="Rhabdophis">Rhabdophis</tp:taxon-name-part> <tp:taxon-name-part taxon-name-part-type="species" reg="lineatus">lineatus</tp:taxon-name-part></tp:taxon-name></italic>; <bold>P</bold>. <italic><tp:taxon-name><tp:taxon-name-part taxon-name-part-type="genus" reg="Tropidolaemus">Tropidolaemus</tp:taxon-name-part> <tp:taxon-name-part taxon-name-part-type="species" reg="subannulatus">subannulatus</tp:taxon-name-part></tp:taxon-name></italic>.</p></caption><graphic xmlns:xlink="http://www.w3.org/1999/xlink" xlink:href="zookeys-1272-203_article-167304__-g005.jpg" id="oo_1555950.jpg" position="float" orientation="portrait" xlink:type="simple"><uri content-type="original_file" xlink:type="simple">https://binary.pensoft.net/fig/1555950</uri></graphic></fig></tp:treatment-sec><ref-list><ref id="B14"><mixed-citation xmlns:xlink="http://www.w3.org/1999/xlink" xlink:type="simple">Barley AJ, Diesmos AC, Siler CD, Martinez CM, Brown RM (2020) Taxonomic revision of Philippine Sun Skinks (<tp:taxon-name><tp:taxon-name-part taxon-name-part-type="superclass">Reptilia</tp:taxon-name-part></tp:taxon-name>: <tp:taxon-name><tp:taxon-name-part taxon-name-part-type="order">Squamata</tp:taxon-name-part></tp:taxon-name>: <tp:taxon-name><tp:taxon-name-part taxon-name-part-type="family">Scincidae</tp:taxon-name-part></tp:taxon-name>: <italic><tp:taxon-name><tp:taxon-name-part taxon-name-part-type="genus">Eutropis</tp:taxon-name-part></tp:taxon-name></italic>), and descriptions of eight new species. Herpetological Monograph 34(1): 39–70. <ext-link xlink:href="10.1655/HERPMONOGRAPHS-D-19-00009.1" ext-link-type="doi" xlink:type="simple">https://doi.org/10.1655/HERPMONOGRAPHS-D-19-00009.1</ext-link></mixed-citation></ref><ref id="B20"><mixed-citation xmlns:xlink="http://www.w3.org/1999/xlink" xlink:type="simple">Brown WC, Alcala AC (1980) Philippine lizards of the family <tp:taxon-name><tp:taxon-name-part taxon-name-part-type="family">Scincidae</tp:taxon-name-part></tp:taxon-name>. Silliman University Natural Science Monograph 2, Dumaguete City, Philippines, 264 pp.</mixed-citation></ref><ref id="B12"><mixed-citation xmlns:xlink="http://www.w3.org/1999/xlink" xlink:type="simple">Barley AJ, Datta-Roy A, Karanth KP, Thompson R, Brown RM (2014) Sun-skink diversification across the Indian-Southeast Asian biogeographical interface. Journal of Biogeography 42(2): 292–304. <ext-link xlink:href="10.1111/jbi.12397" ext-link-type="doi" xlink:type="simple">https://doi.org/10.1111/jbi.12397</ext-link></mixed-citation></ref><ref id="B13"><mixed-citation xmlns:xlink="http://www.w3.org/1999/xlink" xlink:type="simple">Barley AJ, Monnahan PJ, Thompson RC, Grismer LL, Brown RM (2015) Sun skink landscape genomics across Southeast Asia: The evolution of genetic and morphological diversity across a heterogeneous and fragmented landscape. Molecular Ecology 24: 1696–1712. <ext-link xlink:href="10.1111/mec.13151" ext-link-type="doi" xlink:type="simple">https://doi.org/10.1111/mec.13151</ext-link></mixed-citation></ref></ref-list></tp:taxon-treatment>
