# Supplementary material for: An updated herpetological inventory of the Agusan Marsh Wildlife Sanctuary, eastern Mindanao Island, Philippines
Source: Zookeys. 2026 Mar 9;1272:203–51. doi: 10.3897/zookeys.1272.167304 (PMC12993478; doi:10.3897/zookeys.1272.167304)
Supplement: XML Treatment for Lamprolepis smaragdina [file zookeys.1272.167304-treatment30.xml]

<!DOCTYPE tp:taxon-treatment
  PUBLIC "-//TaxonX//DTD Taxonomic Treatment Publishing DTD v0 20100105//EN" "tax-treatment-NSO.dtd">
<tp:taxon-treatment xmlns:tp="http://www.plazi.org/taxpub"><tp:treatment-meta><kwd-group><label>Taxon classification</label><kwd>
                  <named-content content-type="kingdom">Animalia</named-content>
                </kwd><kwd>
                  <named-content content-type="order">Lepidoptera</named-content>
                </kwd><kwd>
                  <named-content content-type="family">Limacodidae</named-content>
                </kwd></kwd-group><mixed-citation publication-type="journal"><person-group><name><surname>Sanguila</surname><given-names>Marites B.</given-names></name><name><surname>Labaja</surname><given-names>Ana Cristina O.</given-names></name><name><surname>Bernstein</surname><given-names>Justin M.</given-names></name><name><surname>Brown</surname><given-names>Rafe M.</given-names></name></person-group><article-title>An updated herpetological inventory of the Agusan Marsh Wildlife Sanctuary, eastern Mindanao Island, Philippines</article-title><source>Zookeys</source><day>09</day><month>03</month><year>2026</year><volume>1272</volume><fpage>203</fpage><lpage>251</lpage><pub-id pub-id-type="doi">10.3897/zookeys.1272.167304</pub-id></mixed-citation></tp:treatment-meta><tp:nomenclature><tp:taxon-name><object-id xmlns:xlink="http://www.w3.org/1999/xlink" content-type="arpha" xlink:type="simple">E55CA15E-2432-5248-86A8-9BFB1B594043</object-id>
                        		<tp:taxon-name-part taxon-name-part-type="genus" reg="Lamprolepis">Lamprolepis</tp:taxon-name-part> <tp:taxon-name-part taxon-name-part-type="species" reg="smaragdina">smaragdina</tp:taxon-name-part>
                        	</tp:taxon-name><tp:taxon-authority>(Lesson, 1829)</tp:taxon-authority><xref ref-type="fig" rid="F5">Fig. 5H</xref></tp:nomenclature><tp:treatment-sec sec-type="Vernacular name"><title>Vernacular name.</title><p>Green Tree Skink</p></tp:treatment-sec><tp:treatment-sec sec-type="Material examined"><title>Material examined.</title><p>Philippines • 2 individuals; Mindanao, Agusan del Sur Province, Municipality of Bunawan, Barangay San Marcos; <named-content xmlns:xlink="http://www.w3.org/1999/xlink" content-type="dwc:verbatimCoordinates" xlink:type="simple">08°13'21"N, 125°55'57"E</named-content>; KU 314108–09 • 1 individual; Municipality of Rosario, Barangay Novele, Sitio Palibo; <named-content xmlns:xlink="http://www.w3.org/1999/xlink" content-type="dwc:verbatimCoordinates" xlink:type="simple">08°20'34"N, 125°56'46"E</named-content>; BIRC 768 • 1 ♀; Municipality of Bunawan, Barangay San Marcos; confluence of Simulao and Agusan Rivers; <named-content xmlns:xlink="http://www.w3.org/1999/xlink" content-type="dwc:verbatimCoordinates" xlink:type="simple">08°14'10"N, 125°55'08"E</named-content>; BIRC 626 • 1 individual; Municipality of Talacogon, Barangay Zillovia; <named-content xmlns:xlink="http://www.w3.org/1999/xlink" content-type="dwc:verbatimCoordinates" xlink:type="simple">08°25'25"N, 125°45'26"E</named-content>; MBS 1454 • 7 individuals; Municipality of Talacogon, Barangay La Flora; <named-content xmlns:xlink="http://www.w3.org/1999/xlink" content-type="dwc:verbatimCoordinates" xlink:type="simple">08°23'48"N, 125°52'11"E</named-content>; MBS 2116, 2124, 2179–83 • 2 individuals; Municipality of Loreto, Barangay Poblacion; <named-content xmlns:xlink="http://www.w3.org/1999/xlink" content-type="dwc:verbatimCoordinates" xlink:type="simple">08°12'20"N, 125°52'07"E</named-content>; MBS 2256–57.</p></tp:treatment-sec><tp:treatment-sec sec-type="Identification"><title>Identification.</title><p>A large-bodied arboreal skink, with a slender, elongate body, long tail, and acutely pointed snout, and a uniquely enlarged, bright orange heel scale present in males; this species has an emerald green anterior half of the body, fading to gray or brown posteriorly, on dorsal surfaces of trunk and hindlimbs; venter pale greenish cream (<xref ref-type="bibr" rid="B117">Taylor 1922a</xref>; <xref ref-type="bibr" rid="B20">Brown and Alcala 1980</xref>).</p></tp:treatment-sec><tp:treatment-sec sec-type="Remarks"><title>Remarks.</title><p>This species inhabits disturbed areas adjacent to freshwater swamp and peat swamp forests of Agusan Marsh. <xref ref-type="bibr" rid="B117">Taylor (1922a)</xref> previously recognized this species as <italic><tp:taxon-name><tp:taxon-name-part taxon-name-part-type="genus" reg="Dasia">Dasia</tp:taxon-name-part> <tp:taxon-name-part taxon-name-part-type="species" reg="smaragdinum">smaragdinum</tp:taxon-name-part></tp:taxon-name></italic> (in addition to two other subspecies: <italic><tp:taxon-name><tp:taxon-name-part taxon-name-part-type="genus" reg="Dasia">D.</tp:taxon-name-part> <tp:taxon-name-part taxon-name-part-type="species" reg="olivaceum">olivaceum</tp:taxon-name-part> <tp:taxon-name-part taxon-name-part-type="subspecies" reg="olivaceum">olivaceum</tp:taxon-name-part></tp:taxon-name></italic> and <italic><tp:taxon-name><tp:taxon-name-part taxon-name-part-type="genus" reg="Dasia">D.</tp:taxon-name-part> <tp:taxon-name-part taxon-name-part-type="species" reg="olivaceum">olivaceum</tp:taxon-name-part> <tp:taxon-name-part taxon-name-part-type="subspecies" reg="semicincta">semicincta</tp:taxon-name-part></tp:taxon-name></italic>), but it has since been revised to <italic><tp:taxon-name><tp:taxon-name-part taxon-name-part-type="genus" reg="Lamprolepis">L.</tp:taxon-name-part> <tp:taxon-name-part taxon-name-part-type="species" reg="smaragdina">smaragdina</tp:taxon-name-part></tp:taxon-name></italic> (<xref ref-type="bibr" rid="B20">Brown and Alcala 1980</xref>), which is known to consist of two deeply divergent clades (not each other’s closest relatives), most likely representing two separate invasions of the archipelago. Our specimen likely belongs to the clade documented from Mindanao, Palawan, Camiguin Sur, Siquijor, and the Indonesian island of Salibabu (<xref ref-type="bibr" rid="B73">Linkem et al. 2013</xref>); the other monophyletic and phylogenetically distinct clade is widely distributed throughout most of the remaining islands spanning the archipelago (<xref ref-type="bibr" rid="B73">Linkem et al. 2013</xref>).</p></tp:treatment-sec><tp:treatment-sec><!--Section generated to contain objects referenced in tp:taxon-treatment.--><fig id="F5" position="float" orientation="portrait"><object-id xmlns:xlink="http://www.w3.org/1999/xlink" content-type="doi" xlink:type="simple">10.3897/zookeys.1272.167304.figure5</object-id><object-id xmlns:xlink="http://www.w3.org/1999/xlink" content-type="zenodo_dep_id" xlink:type="simple">0</object-id><object-id xmlns:xlink="http://www.w3.org/1999/xlink" content-type="arpha" xlink:type="simple">BEE45190-47C6-51DD-A19F-495795B20D97</object-id><label>Figure 5.</label><caption><p>Reptiles recorded from Agusan Marsh Wildlife Sanctuary. <bold>A</bold>. <italic><tp:taxon-name><tp:taxon-name-part taxon-name-part-type="genus" reg="Gonocephalus">Gonocephalus</tp:taxon-name-part> <tp:taxon-name-part taxon-name-part-type="species" reg="interruptus">interruptus</tp:taxon-name-part></tp:taxon-name></italic>; <bold>B</bold>. <italic><tp:taxon-name><tp:taxon-name-part taxon-name-part-type="genus" reg="Hydrosaurus">Hydrosaurus</tp:taxon-name-part> <tp:taxon-name-part taxon-name-part-type="species" reg="pustulatus">pustulatus</tp:taxon-name-part></tp:taxon-name></italic>; <bold>C</bold>. <italic><tp:taxon-name><tp:taxon-name-part taxon-name-part-type="genus" reg="Hemidactylus">Hemidactylus</tp:taxon-name-part> <tp:taxon-name-part taxon-name-part-type="species" reg="frenatus">frenatus</tp:taxon-name-part></tp:taxon-name></italic>; <bold>D</bold>. <italic><tp:taxon-name><tp:taxon-name-part taxon-name-part-type="genus" reg="Hemiphyllodactylus">Hemiphyllodactylus</tp:taxon-name-part> <tp:taxon-name-part taxon-name-part-type="species" reg="typus">typus</tp:taxon-name-part></tp:taxon-name></italic>; <bold>E</bold>. <italic><tp:taxon-name><tp:taxon-name-part taxon-name-part-type="genus" reg="Lepidodactylus">Lepidodactylus</tp:taxon-name-part> <tp:taxon-name-part taxon-name-part-type="species" reg="aureolineatus">aureolineatus</tp:taxon-name-part></tp:taxon-name></italic>; <bold>F</bold>. <italic><tp:taxon-name><tp:taxon-name-part taxon-name-part-type="genus" reg="Emoia">Emoia</tp:taxon-name-part> <tp:taxon-name-part taxon-name-part-type="species" reg="ruficauda">ruficauda</tp:taxon-name-part></tp:taxon-name></italic>; <bold>G</bold>. <italic><tp:taxon-name><tp:taxon-name-part taxon-name-part-type="genus" reg="Eutropis">Eutropis</tp:taxon-name-part> <tp:taxon-name-part taxon-name-part-type="species" reg="multifasciata">multifasciata</tp:taxon-name-part></tp:taxon-name></italic>; <bold>H</bold>. <italic><tp:taxon-name><tp:taxon-name-part taxon-name-part-type="genus" reg="Lamprolepis">Lamprolepis</tp:taxon-name-part> <tp:taxon-name-part taxon-name-part-type="species" reg="smaragdina">smaragdina</tp:taxon-name-part></tp:taxon-name></italic>; <bold>I</bold>. <italic><tp:taxon-name><tp:taxon-name-part taxon-name-part-type="genus" reg="Lipinia">Lipinia</tp:taxon-name-part> <tp:taxon-name-part taxon-name-part-type="species" reg="quadrivittata">quadrivittata</tp:taxon-name-part></tp:taxon-name></italic>; <bold>J</bold>. <italic><tp:taxon-name><tp:taxon-name-part taxon-name-part-type="genus" reg="Lipinia">Lipinia</tp:taxon-name-part> <tp:taxon-name-part taxon-name-part-type="species" reg="semperi">semperi</tp:taxon-name-part></tp:taxon-name></italic>; <bold>K</bold>. <italic><tp:taxon-name><tp:taxon-name-part taxon-name-part-type="genus" reg="Parvoscincus">Parvoscincus</tp:taxon-name-part> <tp:taxon-name-part taxon-name-part-type="species" reg="steerei">steerei</tp:taxon-name-part></tp:taxon-name></italic>; <bold>L</bold>. <italic><tp:taxon-name><tp:taxon-name-part taxon-name-part-type="genus" reg="Chrysopelea">Chrysopelea</tp:taxon-name-part> <tp:taxon-name-part taxon-name-part-type="species" reg="paradisi">paradisi</tp:taxon-name-part></tp:taxon-name></italic>; <bold>M</bold>. <italic><tp:taxon-name><tp:taxon-name-part taxon-name-part-type="genus" reg="Oxyrhabdium">Oxyrhabdium</tp:taxon-name-part> <tp:taxon-name-part taxon-name-part-type="species" reg="modestum">modestum</tp:taxon-name-part></tp:taxon-name></italic>; <bold>N</bold>. <italic><tp:taxon-name><tp:taxon-name-part taxon-name-part-type="genus" reg="Naja">Naja</tp:taxon-name-part> <tp:taxon-name-part taxon-name-part-type="species" reg="samarensis">samarensis</tp:taxon-name-part></tp:taxon-name></italic>; <bold>O</bold>. <italic><tp:taxon-name><tp:taxon-name-part taxon-name-part-type="genus" reg="Rhabdophis">Rhabdophis</tp:taxon-name-part> <tp:taxon-name-part taxon-name-part-type="species" reg="lineatus">lineatus</tp:taxon-name-part></tp:taxon-name></italic>; <bold>P</bold>. <italic><tp:taxon-name><tp:taxon-name-part taxon-name-part-type="genus" reg="Tropidolaemus">Tropidolaemus</tp:taxon-name-part> <tp:taxon-name-part taxon-name-part-type="species" reg="subannulatus">subannulatus</tp:taxon-name-part></tp:taxon-name></italic>.</p></caption><graphic xmlns:xlink="http://www.w3.org/1999/xlink" xlink:href="zookeys-1272-203_article-167304__-g005.jpg" id="oo_1555950.jpg" position="float" orientation="portrait" xlink:type="simple"><uri content-type="original_file" xlink:type="simple">https://binary.pensoft.net/fig/1555950</uri></graphic></fig></tp:treatment-sec><ref-list><ref id="B117"><mixed-citation xmlns:xlink="http://www.w3.org/1999/xlink" xlink:type="simple">Taylor EH (1922a) The Lizards of the Philippine Islands. Philippine Bureau of Science Monographs 17, Manila, Philippines, 178 pp. <ext-link xlink:href="10.5962/bhl.title.67767" ext-link-type="doi" xlink:type="simple">https://doi.org/10.5962/bhl.title.67767</ext-link></mixed-citation></ref><ref id="B20"><mixed-citation xmlns:xlink="http://www.w3.org/1999/xlink" xlink:type="simple">Brown WC, Alcala AC (1980) Philippine lizards of the family <tp:taxon-name><tp:taxon-name-part taxon-name-part-type="family">Scincidae</tp:taxon-name-part></tp:taxon-name>. Silliman University Natural Science Monograph 2, Dumaguete City, Philippines, 264 pp.</mixed-citation></ref><ref id="B73"><mixed-citation xmlns:xlink="http://www.w3.org/1999/xlink" xlink:type="simple">Linkem CW, Brown RM, Siler CD, Evans BJ, Austin CC, Iskandar DT, Diesmos AC, Supriatna J, Andayani N, McGuire JA (2013) Stochastic faunal exchanges drive diversification in widespread Wallacean and Pacific Island lizards (<tp:taxon-name><tp:taxon-name-part taxon-name-part-type="order">Squamata</tp:taxon-name-part></tp:taxon-name>: <tp:taxon-name><tp:taxon-name-part taxon-name-part-type="family">Scincidae</tp:taxon-name-part></tp:taxon-name>: <italic><tp:taxon-name><tp:taxon-name-part taxon-name-part-type="genus">Lamprolepis</tp:taxon-name-part> <tp:taxon-name-part taxon-name-part-type="species">smaragdina</tp:taxon-name-part></tp:taxon-name></italic>). Journal of Biogeography 40(3): 507–520. <ext-link xlink:href="10.1111/jbi.12022" ext-link-type="doi" xlink:type="simple">https://doi.org/10.1111/jbi.12022</ext-link></mixed-citation></ref></ref-list></tp:taxon-treatment>
