# Supplementary material for: An updated herpetological inventory of the Agusan Marsh Wildlife Sanctuary, eastern Mindanao Island, Philippines
Source: Zookeys. 2026 Mar 9;1272:203–51. doi: 10.3897/zookeys.1272.167304 (PMC12993478; doi:10.3897/zookeys.1272.167304)
Supplement: XML Treatment for Pinoyscincus jagori [file zookeys.1272.167304-treatment35.xml]

<!DOCTYPE tp:taxon-treatment
  PUBLIC "-//TaxonX//DTD Taxonomic Treatment Publishing DTD v0 20100105//EN" "tax-treatment-NSO.dtd">
<tp:taxon-treatment xmlns:tp="http://www.plazi.org/taxpub"><tp:treatment-meta><kwd-group><label>Taxon classification</label><kwd>
                  <named-content content-type="kingdom">Animalia</named-content>
                </kwd><kwd>
                  <named-content content-type="order">Squamata</named-content>
                </kwd><kwd>
                  <named-content content-type="family">Scincidae</named-content>
                </kwd></kwd-group><mixed-citation publication-type="journal"><person-group><name><surname>Sanguila</surname><given-names>Marites B.</given-names></name><name><surname>Labaja</surname><given-names>Ana Cristina O.</given-names></name><name><surname>Bernstein</surname><given-names>Justin M.</given-names></name><name><surname>Brown</surname><given-names>Rafe M.</given-names></name></person-group><article-title>An updated herpetological inventory of the Agusan Marsh Wildlife Sanctuary, eastern Mindanao Island, Philippines</article-title><source>Zookeys</source><day>09</day><month>03</month><year>2026</year><volume>1272</volume><fpage>203</fpage><lpage>251</lpage><pub-id pub-id-type="doi">10.3897/zookeys.1272.167304</pub-id></mixed-citation></tp:treatment-meta><tp:nomenclature><tp:taxon-name><object-id xmlns:xlink="http://www.w3.org/1999/xlink" content-type="arpha" xlink:type="simple">E2382EDD-281A-5EA6-8587-68CFA6B30560</object-id>
                        		<tp:taxon-name-part taxon-name-part-type="genus" reg="Pinoyscincus">Pinoyscincus</tp:taxon-name-part> <tp:taxon-name-part taxon-name-part-type="species" reg="jagori">jagori</tp:taxon-name-part>
                        	</tp:taxon-name><tp:taxon-authority>(Peters, 1864)</tp:taxon-authority></tp:nomenclature><tp:treatment-sec sec-type="Material examined"><title>Material examined.</title><p>Philippines • 1 individual; Mindanao, Agusan del Sur Province, Municipality of Rosario, Barangay Novele, Sitio Palibo; <named-content xmlns:xlink="http://www.w3.org/1999/xlink" content-type="dwc:verbatimCoordinates" xlink:type="simple">08°20'34"N, 125°56'46"E</named-content>; BIRC 880.</p></tp:treatment-sec><tp:treatment-sec sec-type="Identification"><title>Identification.</title><p>A medium-sized terrestrial forest skink, with hindlimbs substantially more robust than forelimbs, dorsum medium brown with irregular black markings and, in some specimens, a broken (disrupted) black vertebral stripe; venter ivory to cream colored. Body scales unkeeled and relatively uniform throughout; prefrontals separate, frontoparietals and parietal pairs both in medial contact. This species has four supraoculars (1<sup>st</sup> and 2<sup>nd</sup> in contact with frontal, 3<sup>rd</sup> and 4<sup>th</sup> with frontoparietal), nuchals undifferentiated, paravertebral scales in 56–80 rows, midbody scales in 30–44 rows, and 17–26 subdigital lamellae beneath toe IV (<xref ref-type="bibr" rid="B117">Taylor 1922a</xref>; <xref ref-type="bibr" rid="B71">Linkem et al. 2010</xref>).</p></tp:treatment-sec><tp:treatment-sec sec-type="Remarks"><title>Remarks.</title><p>In their definition of <italic><tp:taxon-name><tp:taxon-name-part taxon-name-part-type="genus" reg="Pinoyscincus">P.</tp:taxon-name-part> <tp:taxon-name-part taxon-name-part-type="species" reg="jagori">jagori</tp:taxon-name-part></tp:taxon-name></italic>, <xref ref-type="bibr" rid="B20">Brown and Alcala (1980)</xref> emphasized (and illustrated) two vertical black bars crossing the last supralabial scales, beneath the eyes, as the key characteristic for identifying the species. However, with much larger sample sizes (and a molecular phylogeny to confirm identifications), <xref ref-type="bibr" rid="B71">Linkem et al. (2010)</xref> demonstrated a gradual, continuous range of color pattern variation, from some populations with two bold bars beneath the eyes to others with immaculate white upper labial scales (dark bars absent), and some exhibiting intermediate states in these color patterns. Nevertheless, using Brown and Alcala’s (1980) key and relying on their reported scalation characters, we confidently arrive at the identification of our specimens as <italic><tp:taxon-name><tp:taxon-name-part taxon-name-part-type="genus" reg="Pinoyscincus">P.</tp:taxon-name-part> <tp:taxon-name-part taxon-name-part-type="species" reg="jagori">jagori</tp:taxon-name-part></tp:taxon-name></italic>. Mindanao specimens of this species included in the <xref ref-type="bibr" rid="B71">Linkem et al. (2010)</xref> phylogenetic analysis had strong support in their “jagori Clade 4"—which we emphasize here, to maximize future reproducibility of our results, given that specimens (from islands other than Mindanao) identified by <xref ref-type="bibr" rid="B71">Linkem et al. (2010)</xref> using the <xref ref-type="bibr" rid="B20">Brown and Alcala (1980)</xref> key came out in three highly divergent clades, which <xref ref-type="bibr" rid="B71">Linkem et al. (2010)</xref> interpreted as the probable existence of unrecognized diversity (likely morphologically cryptic new species).</p></tp:treatment-sec><ref-list><ref id="B117"><mixed-citation xmlns:xlink="http://www.w3.org/1999/xlink" xlink:type="simple">Taylor EH (1922a) The Lizards of the Philippine Islands. Philippine Bureau of Science Monographs 17, Manila, Philippines, 178 pp. <ext-link xlink:href="10.5962/bhl.title.67767" ext-link-type="doi" xlink:type="simple">https://doi.org/10.5962/bhl.title.67767</ext-link></mixed-citation></ref><ref id="B71"><mixed-citation xmlns:xlink="http://www.w3.org/1999/xlink" xlink:type="simple">Linkem CW, Hesed KM, Diesmos AC, Brown RM (2010) Species boundaries and cryptic lineage diversity in a Philippine forest skink diversity (<tp:taxon-name><tp:taxon-name-part taxon-name-part-type="superclass">Reptilia</tp:taxon-name-part></tp:taxon-name>; <tp:taxon-name><tp:taxon-name-part taxon-name-part-type="order">Squamata</tp:taxon-name-part></tp:taxon-name>; <tp:taxon-name><tp:taxon-name-part taxon-name-part-type="family">Scincidae</tp:taxon-name-part></tp:taxon-name>: <tp:taxon-name><tp:taxon-name-part taxon-name-part-type="subfamily">Lygosominae</tp:taxon-name-part></tp:taxon-name>). Molecular Phylogenetics and Evolution 56(2): 572–585. <ext-link xlink:href="10.1016/j.ympev.2010.03.043" ext-link-type="doi" xlink:type="simple">https://doi.org/10.1016/j.ympev.2010.03.043</ext-link></mixed-citation></ref><ref id="B20"><mixed-citation xmlns:xlink="http://www.w3.org/1999/xlink" xlink:type="simple">Brown WC, Alcala AC (1980) Philippine lizards of the family <tp:taxon-name><tp:taxon-name-part taxon-name-part-type="family">Scincidae</tp:taxon-name-part></tp:taxon-name>. Silliman University Natural Science Monograph 2, Dumaguete City, Philippines, 264 pp.</mixed-citation></ref></ref-list></tp:taxon-treatment>
