# Supplementary material for: An updated herpetological inventory of the Agusan Marsh Wildlife Sanctuary, eastern Mindanao Island, Philippines
Source: Zookeys. 2026 Mar 9;1272:203–51. doi: 10.3897/zookeys.1272.167304 (PMC12993478; doi:10.3897/zookeys.1272.167304)
Supplement: XML Treatment for Sphenomorphus fasciatus [file zookeys.1272.167304-treatment36.xml]

<!DOCTYPE tp:taxon-treatment
  PUBLIC "-//TaxonX//DTD Taxonomic Treatment Publishing DTD v0 20100105//EN" "tax-treatment-NSO.dtd">
<tp:taxon-treatment xmlns:tp="http://www.plazi.org/taxpub"><tp:treatment-meta><kwd-group><label>Taxon classification</label><kwd>
                  <named-content content-type="kingdom">Animalia</named-content>
                </kwd><kwd>
                  <named-content content-type="order">Squamata</named-content>
                </kwd><kwd>
                  <named-content content-type="family">Scincidae</named-content>
                </kwd></kwd-group><mixed-citation publication-type="journal"><person-group><name><surname>Sanguila</surname><given-names>Marites B.</given-names></name><name><surname>Labaja</surname><given-names>Ana Cristina O.</given-names></name><name><surname>Bernstein</surname><given-names>Justin M.</given-names></name><name><surname>Brown</surname><given-names>Rafe M.</given-names></name></person-group><article-title>An updated herpetological inventory of the Agusan Marsh Wildlife Sanctuary, eastern Mindanao Island, Philippines</article-title><source>Zookeys</source><day>09</day><month>03</month><year>2026</year><volume>1272</volume><fpage>203</fpage><lpage>251</lpage><pub-id pub-id-type="doi">10.3897/zookeys.1272.167304</pub-id></mixed-citation></tp:treatment-meta><tp:nomenclature><tp:taxon-name><object-id xmlns:xlink="http://www.w3.org/1999/xlink" content-type="arpha" xlink:type="simple">02C7390B-74D1-58C8-AED5-A0AB12428AA6</object-id>
                        		<tp:taxon-name-part taxon-name-part-type="genus" reg="Sphenomorphus">Sphenomorphus</tp:taxon-name-part> <tp:taxon-name-part taxon-name-part-type="species" reg="fasciatus">fasciatus</tp:taxon-name-part>
                        	</tp:taxon-name><tp:taxon-authority>(Gray, 1845)</tp:taxon-authority></tp:nomenclature><tp:treatment-sec sec-type="Vernacular name"><title>Vernacular name.</title><p>Banded Forest Skink</p></tp:treatment-sec><tp:treatment-sec sec-type="Material examined"><title>Material examined.</title><p>Philippines • 1 individual; Mindanao, Agusan del Sur Province, Municipality of Loreto, Barangay Poblacion; <named-content xmlns:xlink="http://www.w3.org/1999/xlink" content-type="dwc:verbatimCoordinates" xlink:type="simple">08°12'20"N, 125°52'07"E</named-content>; MBS 2253.</p></tp:treatment-sec><tp:treatment-sec sec-type="Identification"><title>Identification.</title><p>A medium-sized terrestrial forest skink, with proportionally elongate trunk, unkeeled dorsal scales, a brownish-black dorsum crossed by thin, yellow, white, or pale blue transverse bands; venter immaculate ivory. This species is also uniquely identified by its proximally thickened tail base and gradually tapering distal portions of its tail (<xref ref-type="bibr" rid="B117">Taylor 1922a</xref>; <xref ref-type="bibr" rid="B20">Brown and Alcala 1980</xref>).</p></tp:treatment-sec><tp:treatment-sec sec-type="Remarks"><title>Remarks.</title><p>This Mindanao PAIC endemic species appears to have evolved because of dispersal and colonization of the southern Philippines from New Guinea by way of eastern Indonesia (<xref ref-type="bibr" rid="B72">Linkem et al. 2011</xref>).</p></tp:treatment-sec><ref-list><ref id="B117"><mixed-citation xmlns:xlink="http://www.w3.org/1999/xlink" xlink:type="simple">Taylor EH (1922a) The Lizards of the Philippine Islands. Philippine Bureau of Science Monographs 17, Manila, Philippines, 178 pp. <ext-link xlink:href="10.5962/bhl.title.67767" ext-link-type="doi" xlink:type="simple">https://doi.org/10.5962/bhl.title.67767</ext-link></mixed-citation></ref><ref id="B20"><mixed-citation xmlns:xlink="http://www.w3.org/1999/xlink" xlink:type="simple">Brown WC, Alcala AC (1980) Philippine lizards of the family <tp:taxon-name><tp:taxon-name-part taxon-name-part-type="family">Scincidae</tp:taxon-name-part></tp:taxon-name>. Silliman University Natural Science Monograph 2, Dumaguete City, Philippines, 264 pp.</mixed-citation></ref><ref id="B72"><mixed-citation xmlns:xlink="http://www.w3.org/1999/xlink" xlink:type="simple">Linkem CW, Diesmos AC, Brown RM (2011) Molecular systematics of the Philippine forest skinks (<tp:taxon-name><tp:taxon-name-part taxon-name-part-type="order">Squamata</tp:taxon-name-part></tp:taxon-name>: <tp:taxon-name><tp:taxon-name-part taxon-name-part-type="family">Scincidae</tp:taxon-name-part></tp:taxon-name>: <italic><tp:taxon-name><tp:taxon-name-part taxon-name-part-type="genus">Sphenomorphus</tp:taxon-name-part></tp:taxon-name></italic>): testing morphological hypothesis of interspecific relationships. Zoological Journal of the Linnean Society 163(4): 1217–1243. <ext-link xlink:href="10.1111/j.1096-3642.2011.00747.x" ext-link-type="doi" xlink:type="simple">https://doi.org/10.1111/j.1096-3642.2011.00747.x</ext-link></mixed-citation></ref></ref-list></tp:taxon-treatment>
