# Supplementary material for: An updated herpetological inventory of the Agusan Marsh Wildlife Sanctuary, eastern Mindanao Island, Philippines
Source: Zookeys. 2026 Mar 9;1272:203–51. doi: 10.3897/zookeys.1272.167304 (PMC12993478; doi:10.3897/zookeys.1272.167304)
Supplement: XML Treatment for Varanus cumingi [file zookeys.1272.167304-treatment37.xml]

<!DOCTYPE tp:taxon-treatment
  PUBLIC "-//TaxonX//DTD Taxonomic Treatment Publishing DTD v0 20100105//EN" "tax-treatment-NSO.dtd">
<tp:taxon-treatment xmlns:tp="http://www.plazi.org/taxpub"><tp:treatment-meta><kwd-group><label>Taxon classification</label><kwd>
                  <named-content content-type="kingdom">Animalia</named-content>
                </kwd><kwd>
                  <named-content content-type="order">Squamata</named-content>
                </kwd><kwd>
                  <named-content content-type="family">Varanidae</named-content>
                </kwd></kwd-group><mixed-citation publication-type="journal"><person-group><name><surname>Sanguila</surname><given-names>Marites B.</given-names></name><name><surname>Labaja</surname><given-names>Ana Cristina O.</given-names></name><name><surname>Bernstein</surname><given-names>Justin M.</given-names></name><name><surname>Brown</surname><given-names>Rafe M.</given-names></name></person-group><article-title>An updated herpetological inventory of the Agusan Marsh Wildlife Sanctuary, eastern Mindanao Island, Philippines</article-title><source>Zookeys</source><day>09</day><month>03</month><year>2026</year><volume>1272</volume><fpage>203</fpage><lpage>251</lpage><pub-id pub-id-type="doi">10.3897/zookeys.1272.167304</pub-id></mixed-citation></tp:treatment-meta><tp:nomenclature><tp:taxon-name><object-id xmlns:xlink="http://www.w3.org/1999/xlink" content-type="arpha" xlink:type="simple">EC84F783-E76B-53AB-AFAC-89E19926BB68</object-id>
                        		<tp:taxon-name-part taxon-name-part-type="genus" reg="Varanus">Varanus</tp:taxon-name-part> <tp:taxon-name-part taxon-name-part-type="species" reg="cumingi">cumingi</tp:taxon-name-part>
                        	</tp:taxon-name><tp:taxon-authority>Martin, 1839</tp:taxon-authority></tp:nomenclature><tp:treatment-sec sec-type="Vernacular name"><title>Vernacular name.</title><p>Cuming’s Water Monitor Lizard</p></tp:treatment-sec><tp:treatment-sec sec-type="Material examined"><title>Material examined.</title><p>Philippines • 1 individual; Mindanao, Agusan del Sur Province, Municipality of Bunawan, Barangay San Marcos; <named-content xmlns:xlink="http://www.w3.org/1999/xlink" content-type="dwc:verbatimCoordinates" xlink:type="simple">08°13'21"N, 125°55'57"E</named-content>; KU 314128.</p></tp:treatment-sec><tp:treatment-sec sec-type="Identification"><title>Identification.</title><p>This large-bodied, robust monitor lizard possesses the typical attributes of monitor lizards: a robust body, extremely developed, powerful limbs, strongly recurved claws, a long, muscular neck, and an enlarged head with big eyes and an alert disposition. <italic><tp:taxon-name><tp:taxon-name-part taxon-name-part-type="genus" reg="Varanus">Varanus</tp:taxon-name-part> <tp:taxon-name-part taxon-name-part-type="species" reg="cumingi">cumingi</tp:taxon-name-part></tp:taxon-name></italic> is average-sized for Philippine members of the <italic><tp:taxon-name><tp:taxon-name-part taxon-name-part-type="genus" reg="Varanus">V.</tp:taxon-name-part> <tp:taxon-name-part taxon-name-part-type="species" reg="salvator">salvator</tp:taxon-name-part></tp:taxon-name></italic> group, but is strikingly colored/patterned, possessing uniquely bright yellow coloration, especially on the head, and entirely unlike species to the north (<xref ref-type="bibr" rid="B43">Gaulke 1991</xref>, <xref ref-type="bibr" rid="B44">1992</xref>; <xref ref-type="bibr" rid="B142">Welton et al. 2014</xref>).</p></tp:treatment-sec><tp:treatment-sec sec-type="Remarks"><title>Remarks.</title><p>Philippine species of the <italic><tp:taxon-name><tp:taxon-name-part taxon-name-part-type="genus" reg="Varanus">Varanus</tp:taxon-name-part> <tp:taxon-name-part taxon-name-part-type="species" reg="salvator">salvator</tp:taxon-name-part></tp:taxon-name></italic> group (<xref ref-type="bibr" rid="B43">Gaulke 1991</xref>, <xref ref-type="bibr" rid="B44">1992</xref>) have been the subject of continued taxonomic study, resulting in the recognition of five Philippine endemic species (<xref ref-type="bibr" rid="B63">Koch et al. 2007</xref>, <xref ref-type="bibr" rid="B64">2010</xref>; <xref ref-type="bibr" rid="B141">Welton et al. 2013</xref>, <xref ref-type="bibr" rid="B142">2014</xref>). <xref ref-type="bibr" rid="B142">Welton et al. (2014)</xref> elevated the former subspecies <italic><tp:taxon-name><tp:taxon-name-part taxon-name-part-type="genus" reg="Varanus">Varanus</tp:taxon-name-part> <tp:taxon-name-part taxon-name-part-type="species" reg="cumingi">cumingi</tp:taxon-name-part> <tp:taxon-name-part taxon-name-part-type="subspecies" reg="samarensis">samarensis</tp:taxon-name-part></tp:taxon-name></italic> (<xref ref-type="bibr" rid="B63">Koch et al. 2007</xref>, <xref ref-type="bibr" rid="B64">2010</xref>) to the full-species level, based on multilocus genetic data and statistical species delimitation analyses. <xref ref-type="bibr" rid="B142">Welton et al. (2014)</xref> also diagnosed populations from Samar and Leyte islands as <italic><tp:taxon-name><tp:taxon-name-part taxon-name-part-type="genus" reg="Varanus">Varanus</tp:taxon-name-part> <tp:taxon-name-part taxon-name-part-type="species" reg="samarensis">samarensis</tp:taxon-name-part></tp:taxon-name></italic> (based on discrete, discontinuous, color patterns character state differences), a distinct species that is readily distinguished from <italic><tp:taxon-name><tp:taxon-name-part taxon-name-part-type="genus" reg="Varanus">Varanus</tp:taxon-name-part> <tp:taxon-name-part taxon-name-part-type="species" reg="cumingi">cumingi</tp:taxon-name-part></tp:taxon-name></italic>, the Mindanao-endemic species, which we encountered in Agusan Marsh.</p></tp:treatment-sec><ref-list><ref id="B43"><mixed-citation xmlns:xlink="http://www.w3.org/1999/xlink" xlink:type="simple">Gaulke M (1991) Systematic relationships of the Philippine water monitors as compared with <italic><tp:taxon-name><tp:taxon-name-part taxon-name-part-type="genus">Varanus</tp:taxon-name-part> <tp:taxon-name-part taxon-name-part-type="species">salvator</tp:taxon-name-part> <tp:taxon-name-part taxon-name-part-type="subspecies">salvator</tp:taxon-name-part></tp:taxon-name></italic>, with a discussion of possible dispersal routes. Mertensiella 15: 154–167.</mixed-citation></ref><ref id="B44"><mixed-citation xmlns:xlink="http://www.w3.org/1999/xlink" xlink:type="simple">Gaulke M (1992) Taxonomy and biology of the Philippine monitors (<italic><tp:taxon-name><tp:taxon-name-part taxon-name-part-type="genus">Varanus</tp:taxon-name-part> <tp:taxon-name-part taxon-name-part-type="species">salvator</tp:taxon-name-part></tp:taxon-name></italic>). Philippine Journal of Science 121: 345–381.</mixed-citation></ref><ref id="B142"><mixed-citation xmlns:xlink="http://www.w3.org/1999/xlink" xlink:type="simple">Welton LJ, Travers SL, Siler CD, Brown RM (2014) Integrative taxonomy and phylogeny-based species delimitation of Philippine water monitor lizards (<italic><tp:taxon-name><tp:taxon-name-part taxon-name-part-type="genus">Varanus</tp:taxon-name-part> <tp:taxon-name-part taxon-name-part-type="species">salvator</tp:taxon-name-part></tp:taxon-name></italic> Complex) with description of two new cryptic species. Zootaxa 3881(3): 201–227. <ext-link xlink:href="10.11646/zootaxa.3881.3.1" ext-link-type="doi" xlink:type="simple">https://doi.org/10.11646/zootaxa.3881.3.1</ext-link></mixed-citation></ref><ref id="B63"><mixed-citation xmlns:xlink="http://www.w3.org/1999/xlink" xlink:type="simple">Koch A, Auliya M, Schmitz A, Kuch U, Bӧhme W (2007) Morphological studies of South East Asian water monitors (<italic><tp:taxon-name><tp:taxon-name-part taxon-name-part-type="genus">Varanus</tp:taxon-name-part> <tp:taxon-name-part taxon-name-part-type="species">salvator</tp:taxon-name-part></tp:taxon-name></italic> Complex): nominotypic populations and taxonomic overview. In: Horn HG, Bӧhme W, Krebs U (eds) Advances in Monitor Research III, Mertensiella 16: 109–180.</mixed-citation></ref><ref id="B64"><mixed-citation xmlns:xlink="http://www.w3.org/1999/xlink" xlink:type="simple">Koch A, Gaulke M, Bӧhme W (2010) Unraveling the underestimated diversity of Philippine water monitor lizards (<tp:taxon-name><tp:taxon-name-part taxon-name-part-type="order">Squamata</tp:taxon-name-part></tp:taxon-name>: <italic><tp:taxon-name><tp:taxon-name-part taxon-name-part-type="genus">Varanus</tp:taxon-name-part> <tp:taxon-name-part taxon-name-part-type="species">salvator</tp:taxon-name-part></tp:taxon-name></italic> complex), with the description of two new species and a new subspecies. Zootaxa 2446(1): 1–54. <ext-link xlink:href="10.11646/zootaxa.2446.1.1" ext-link-type="doi" xlink:type="simple">https://doi.org/10.11646/zootaxa.2446.1.1</ext-link></mixed-citation></ref><ref id="B141"><mixed-citation xmlns:xlink="http://www.w3.org/1999/xlink" xlink:type="simple">Welton LJ, Siler CD, Oaks JR, Diesmos AC, Brown RM (2013) Multilocus phylogeny and Bayesian estimates of species boundaries reveal hidden evolutionary relationships and cryptic diversity in Southeast Asian monitor lizards. Molecular Ecology 22(13): 3495–3510. <ext-link xlink:href="10.1111/mec.12324" ext-link-type="doi" xlink:type="simple">https://doi.org/10.1111/mec.12324</ext-link></mixed-citation></ref></ref-list></tp:taxon-treatment>
