# Supplementary material for: An updated herpetological inventory of the Agusan Marsh Wildlife Sanctuary, eastern Mindanao Island, Philippines
Source: Zookeys. 2026 Mar 9;1272:203–51. doi: 10.3897/zookeys.1272.167304 (PMC12993478; doi:10.3897/zookeys.1272.167304)
Supplement: XML Treatment for Boiga dendrophila latifasciata [file zookeys.1272.167304-treatment38.xml]

<!DOCTYPE tp:taxon-treatment
  PUBLIC "-//TaxonX//DTD Taxonomic Treatment Publishing DTD v0 20100105//EN" "tax-treatment-NSO.dtd">
<tp:taxon-treatment xmlns:tp="http://www.plazi.org/taxpub"><tp:treatment-meta><kwd-group><label>Taxon classification</label><kwd>
                  <named-content content-type="kingdom">Animalia</named-content>
                </kwd><kwd>
                  <named-content content-type="order">Squamata</named-content>
                </kwd><kwd>
                  <named-content content-type="family">Colubridae</named-content>
                </kwd></kwd-group><mixed-citation publication-type="journal"><person-group><name><surname>Sanguila</surname><given-names>Marites B.</given-names></name><name><surname>Labaja</surname><given-names>Ana Cristina O.</given-names></name><name><surname>Bernstein</surname><given-names>Justin M.</given-names></name><name><surname>Brown</surname><given-names>Rafe M.</given-names></name></person-group><article-title>An updated herpetological inventory of the Agusan Marsh Wildlife Sanctuary, eastern Mindanao Island, Philippines</article-title><source>Zookeys</source><day>09</day><month>03</month><year>2026</year><volume>1272</volume><fpage>203</fpage><lpage>251</lpage><pub-id pub-id-type="doi">10.3897/zookeys.1272.167304</pub-id></mixed-citation></tp:treatment-meta><tp:nomenclature><tp:taxon-name><object-id xmlns:xlink="http://www.w3.org/1999/xlink" content-type="arpha" xlink:type="simple">222056F1-4B82-528F-A6B3-E1EA272FC1E1</object-id>
                        		<tp:taxon-name-part taxon-name-part-type="genus" reg="Boiga">Boiga</tp:taxon-name-part> <tp:taxon-name-part taxon-name-part-type="species" reg="dendrophila">dendrophila</tp:taxon-name-part> <tp:taxon-name-part taxon-name-part-type="subspecies" reg="latifasciata">latifasciata</tp:taxon-name-part>
                        	</tp:taxon-name><tp:taxon-authority>(Boulenger, 1896)</tp:taxon-authority></tp:nomenclature><tp:treatment-sec sec-type="Vernacular name"><title>Vernacular name.</title><p>Gold-ringed Cat-eyed Mangrove Snake</p></tp:treatment-sec><tp:treatment-sec sec-type="Material examined"><title>Material examined.</title><p>Philippines • 2 individuals; Mindanao, Agusan del Sur Province, Municipality of Talacogon, Barangay La Flora; <named-content xmlns:xlink="http://www.w3.org/1999/xlink" content-type="dwc:verbatimCoordinates" xlink:type="simple">08°23'48"N, 125°52'11"E</named-content>; MBS 2209–10.</p></tp:treatment-sec><tp:treatment-sec sec-type="Identification"><title>Identification.</title><p>A medium- to large-sized cat-eyed mangrove snake (SVL 561–964 mm) with a vertical pupil and a black body interspersed with yellow crossbands (each ≥ 2 scale rows wide) from neck to tail, becoming wider on the lateral surfaces of the body (<xref ref-type="bibr" rid="B136">Weinell et al. 2019</xref>).</p></tp:treatment-sec><tp:treatment-sec sec-type="Remarks"><title>Remarks.</title><p>This species was encountered at night, perched on the upper branches (crown) of a 3-m tree in a freshwater swamp. The three other Philippine subspecies of <italic><tp:taxon-name><tp:taxon-name-part taxon-name-part-type="genus" reg="Boiga">Boiga</tp:taxon-name-part> <tp:taxon-name-part taxon-name-part-type="species" reg="dendrophila">dendrophila</tp:taxon-name-part></tp:taxon-name></italic> include <italic><tp:taxon-name><tp:taxon-name-part taxon-name-part-type="genus" reg="Boiga">B.</tp:taxon-name-part> <tp:taxon-name-part taxon-name-part-type="species" reg="dendrophila">d.</tp:taxon-name-part> <tp:taxon-name-part taxon-name-part-type="subspecies" reg="divergens">divergens</tp:taxon-name-part></tp:taxon-name></italic> (Luzon PAIC islands), <italic><tp:taxon-name><tp:taxon-name-part taxon-name-part-type="genus" reg="Boiga">B.</tp:taxon-name-part> <tp:taxon-name-part taxon-name-part-type="species" reg="dendrophila">d.</tp:taxon-name-part> <tp:taxon-name-part taxon-name-part-type="subspecies" reg="multicincta">multicincta</tp:taxon-name-part></tp:taxon-name></italic> (Palawan PAIC), and <italic><tp:taxon-name><tp:taxon-name-part taxon-name-part-type="genus" reg="Boiga">B.</tp:taxon-name-part> <tp:taxon-name-part taxon-name-part-type="species" reg="dendrophila">d.</tp:taxon-name-part> <tp:taxon-name-part taxon-name-part-type="subspecies" reg="levitoni">levitoni</tp:taxon-name-part></tp:taxon-name></italic> (West Visayan PAIC), in addition to four non-Philippine subspecies (<xref ref-type="bibr" rid="B136">Weinell et al. 2019</xref>; <xref ref-type="bibr" rid="B131">Uetz et al. 2025</xref>)—not all of which are consistently supported as monophyletic by Weinell et al.’s (2020) recent multilocus phylogenetic analysis of the genus.</p></tp:treatment-sec><ref-list><ref id="B136"><mixed-citation xmlns:xlink="http://www.w3.org/1999/xlink" xlink:type="simple">Weinell JL, Hooper E, Levition AE, Brown RM (2019) Illustrated key to the snakes of the Philippines. Proceedings of the California Academy of Sciences 66: 1–49.</mixed-citation></ref><ref id="B131"><mixed-citation xmlns:xlink="http://www.w3.org/1999/xlink" xlink:type="simple">Uetz P, Freed P, Hošek J (2025) The reptile database. <ext-link xlink:href="http://www.reptile-database.org" ext-link-type="uri" xlink:type="simple">http://www.reptile-database.org</ext-link> [accessed on 2015-02-06]</mixed-citation></ref></ref-list></tp:taxon-treatment>
