# Supplementary material for: An updated herpetological inventory of the Agusan Marsh Wildlife Sanctuary, eastern Mindanao Island, Philippines
Source: Zookeys. 2026 Mar 9;1272:203–51. doi: 10.3897/zookeys.1272.167304 (PMC12993478; doi:10.3897/zookeys.1272.167304)
Supplement: XML Treatment for Chrysopelea paradisi [file zookeys.1272.167304-treatment39.xml]

<!DOCTYPE tp:taxon-treatment
  PUBLIC "-//TaxonX//DTD Taxonomic Treatment Publishing DTD v0 20100105//EN" "tax-treatment-NSO.dtd">
<tp:taxon-treatment xmlns:tp="http://www.plazi.org/taxpub"><tp:treatment-meta><kwd-group><label>Taxon classification</label><kwd>
                  <named-content content-type="kingdom">Animalia</named-content>
                </kwd><kwd>
                  <named-content content-type="order">Squamata</named-content>
                </kwd><kwd>
                  <named-content content-type="family">Colubridae</named-content>
                </kwd></kwd-group><mixed-citation publication-type="journal"><person-group><name><surname>Sanguila</surname><given-names>Marites B.</given-names></name><name><surname>Labaja</surname><given-names>Ana Cristina O.</given-names></name><name><surname>Bernstein</surname><given-names>Justin M.</given-names></name><name><surname>Brown</surname><given-names>Rafe M.</given-names></name></person-group><article-title>An updated herpetological inventory of the Agusan Marsh Wildlife Sanctuary, eastern Mindanao Island, Philippines</article-title><source>Zookeys</source><day>09</day><month>03</month><year>2026</year><volume>1272</volume><fpage>203</fpage><lpage>251</lpage><pub-id pub-id-type="doi">10.3897/zookeys.1272.167304</pub-id></mixed-citation></tp:treatment-meta><tp:nomenclature><tp:taxon-name><object-id xmlns:xlink="http://www.w3.org/1999/xlink" content-type="arpha" xlink:type="simple">EC1C6EA2-D010-589F-B4F3-A3EFC02A1C1E</object-id>
                        		<tp:taxon-name-part taxon-name-part-type="genus" reg="Chrysopelea">Chrysopelea</tp:taxon-name-part> <tp:taxon-name-part taxon-name-part-type="species" reg="paradisi">paradisi</tp:taxon-name-part>
                        	</tp:taxon-name><tp:taxon-authority>H. Boie in F. Boie, 1827</tp:taxon-authority><xref ref-type="fig" rid="F5">Fig. 5L</xref></tp:nomenclature><tp:treatment-sec sec-type="Vernacular name"><title>Vernacular name.</title><p>Paradise Tree Snake</p></tp:treatment-sec><tp:treatment-sec sec-type="Material examined"><title>Material examined.</title><p>Philippines • 1 juvenile; Mindanao, Agusan del Sur Province, Municipality of Talacogon, Barangay La Flora; <named-content xmlns:xlink="http://www.w3.org/1999/xlink" content-type="dwc:verbatimCoordinates" xlink:type="simple">08°23'48"N, 125°52'11"E</named-content>; photographic voucher (juvenile) at FSUU (ID in published dataset: FSUU-BIRC-<abbrev xmlns:xlink="http://www.w3.org/1999/xlink" xlink:title="Agusan Marsh Wildlife Sanctuary" xlink:type="simple">AMWS</abbrev>-TS-337).</p></tp:treatment-sec><tp:treatment-sec sec-type="Identification"><title>Identification.</title><p>A “flying” snake with a circular pupil, 17 scale rows sat midbody (the outer one [most ventral] with a prominent notch at the hinged margin with ventral) and a black dorsum interspersed with reddish-yellow transverse bars (<xref ref-type="bibr" rid="B136">Weinell et al. 2019</xref>).</p></tp:treatment-sec><tp:treatment-sec sec-type="Remarks"><title>Remarks.</title><p>We encountered this species in the freshwater swamp forest of Agusan Marsh, where it was active during the day.</p></tp:treatment-sec><tp:treatment-sec><!--Section generated to contain objects referenced in tp:taxon-treatment.--><fig id="F5" position="float" orientation="portrait"><object-id xmlns:xlink="http://www.w3.org/1999/xlink" content-type="doi" xlink:type="simple">10.3897/zookeys.1272.167304.figure5</object-id><object-id xmlns:xlink="http://www.w3.org/1999/xlink" content-type="zenodo_dep_id" xlink:type="simple">0</object-id><object-id xmlns:xlink="http://www.w3.org/1999/xlink" content-type="arpha" xlink:type="simple">BEE45190-47C6-51DD-A19F-495795B20D97</object-id><label>Figure 5.</label><caption><p>Reptiles recorded from Agusan Marsh Wildlife Sanctuary. <bold>A</bold>. <italic><tp:taxon-name><tp:taxon-name-part taxon-name-part-type="genus" reg="Gonocephalus">Gonocephalus</tp:taxon-name-part> <tp:taxon-name-part taxon-name-part-type="species" reg="interruptus">interruptus</tp:taxon-name-part></tp:taxon-name></italic>; <bold>B</bold>. <italic><tp:taxon-name><tp:taxon-name-part taxon-name-part-type="genus" reg="Hydrosaurus">Hydrosaurus</tp:taxon-name-part> <tp:taxon-name-part taxon-name-part-type="species" reg="pustulatus">pustulatus</tp:taxon-name-part></tp:taxon-name></italic>; <bold>C</bold>. <italic><tp:taxon-name><tp:taxon-name-part taxon-name-part-type="genus" reg="Hemidactylus">Hemidactylus</tp:taxon-name-part> <tp:taxon-name-part taxon-name-part-type="species" reg="frenatus">frenatus</tp:taxon-name-part></tp:taxon-name></italic>; <bold>D</bold>. <italic><tp:taxon-name><tp:taxon-name-part taxon-name-part-type="genus" reg="Hemiphyllodactylus">Hemiphyllodactylus</tp:taxon-name-part> <tp:taxon-name-part taxon-name-part-type="species" reg="typus">typus</tp:taxon-name-part></tp:taxon-name></italic>; <bold>E</bold>. <italic><tp:taxon-name><tp:taxon-name-part taxon-name-part-type="genus" reg="Lepidodactylus">Lepidodactylus</tp:taxon-name-part> <tp:taxon-name-part taxon-name-part-type="species" reg="aureolineatus">aureolineatus</tp:taxon-name-part></tp:taxon-name></italic>; <bold>F</bold>. <italic><tp:taxon-name><tp:taxon-name-part taxon-name-part-type="genus" reg="Emoia">Emoia</tp:taxon-name-part> <tp:taxon-name-part taxon-name-part-type="species" reg="ruficauda">ruficauda</tp:taxon-name-part></tp:taxon-name></italic>; <bold>G</bold>. <italic><tp:taxon-name><tp:taxon-name-part taxon-name-part-type="genus" reg="Eutropis">Eutropis</tp:taxon-name-part> <tp:taxon-name-part taxon-name-part-type="species" reg="multifasciata">multifasciata</tp:taxon-name-part></tp:taxon-name></italic>; <bold>H</bold>. <italic><tp:taxon-name><tp:taxon-name-part taxon-name-part-type="genus" reg="Lamprolepis">Lamprolepis</tp:taxon-name-part> <tp:taxon-name-part taxon-name-part-type="species" reg="smaragdina">smaragdina</tp:taxon-name-part></tp:taxon-name></italic>; <bold>I</bold>. <italic><tp:taxon-name><tp:taxon-name-part taxon-name-part-type="genus" reg="Lipinia">Lipinia</tp:taxon-name-part> <tp:taxon-name-part taxon-name-part-type="species" reg="quadrivittata">quadrivittata</tp:taxon-name-part></tp:taxon-name></italic>; <bold>J</bold>. <italic><tp:taxon-name><tp:taxon-name-part taxon-name-part-type="genus" reg="Lipinia">Lipinia</tp:taxon-name-part> <tp:taxon-name-part taxon-name-part-type="species" reg="semperi">semperi</tp:taxon-name-part></tp:taxon-name></italic>; <bold>K</bold>. <italic><tp:taxon-name><tp:taxon-name-part taxon-name-part-type="genus" reg="Parvoscincus">Parvoscincus</tp:taxon-name-part> <tp:taxon-name-part taxon-name-part-type="species" reg="steerei">steerei</tp:taxon-name-part></tp:taxon-name></italic>; <bold>L</bold>. <italic><tp:taxon-name><tp:taxon-name-part taxon-name-part-type="genus" reg="Chrysopelea">Chrysopelea</tp:taxon-name-part> <tp:taxon-name-part taxon-name-part-type="species" reg="paradisi">paradisi</tp:taxon-name-part></tp:taxon-name></italic>; <bold>M</bold>. <italic><tp:taxon-name><tp:taxon-name-part taxon-name-part-type="genus" reg="Oxyrhabdium">Oxyrhabdium</tp:taxon-name-part> <tp:taxon-name-part taxon-name-part-type="species" reg="modestum">modestum</tp:taxon-name-part></tp:taxon-name></italic>; <bold>N</bold>. <italic><tp:taxon-name><tp:taxon-name-part taxon-name-part-type="genus" reg="Naja">Naja</tp:taxon-name-part> <tp:taxon-name-part taxon-name-part-type="species" reg="samarensis">samarensis</tp:taxon-name-part></tp:taxon-name></italic>; <bold>O</bold>. <italic><tp:taxon-name><tp:taxon-name-part taxon-name-part-type="genus" reg="Rhabdophis">Rhabdophis</tp:taxon-name-part> <tp:taxon-name-part taxon-name-part-type="species" reg="lineatus">lineatus</tp:taxon-name-part></tp:taxon-name></italic>; <bold>P</bold>. <italic><tp:taxon-name><tp:taxon-name-part taxon-name-part-type="genus" reg="Tropidolaemus">Tropidolaemus</tp:taxon-name-part> <tp:taxon-name-part taxon-name-part-type="species" reg="subannulatus">subannulatus</tp:taxon-name-part></tp:taxon-name></italic>.</p></caption><graphic xmlns:xlink="http://www.w3.org/1999/xlink" xlink:href="zookeys-1272-203_article-167304__-g005.jpg" id="oo_1555950.jpg" position="float" orientation="portrait" xlink:type="simple"><uri content-type="original_file" xlink:type="simple">https://binary.pensoft.net/fig/1555950</uri></graphic></fig></tp:treatment-sec><ref-list><ref id="B136"><mixed-citation xmlns:xlink="http://www.w3.org/1999/xlink" xlink:type="simple">Weinell JL, Hooper E, Levition AE, Brown RM (2019) Illustrated key to the snakes of the Philippines. Proceedings of the California Academy of Sciences 66: 1–49.</mixed-citation></ref></ref-list></tp:taxon-treatment>
