# Supplementary material for: An updated herpetological inventory of the Agusan Marsh Wildlife Sanctuary, eastern Mindanao Island, Philippines
Source: Zookeys. 2026 Mar 9;1272:203–51. doi: 10.3897/zookeys.1272.167304 (PMC12993478; doi:10.3897/zookeys.1272.167304)
Supplement: XML Treatment for Coelognathus erythrurus erythrurus [file zookeys.1272.167304-treatment40.xml]

<!DOCTYPE tp:taxon-treatment
  PUBLIC "-//TaxonX//DTD Taxonomic Treatment Publishing DTD v0 20100105//EN" "tax-treatment-NSO.dtd">
<tp:taxon-treatment xmlns:tp="http://www.plazi.org/taxpub"><tp:treatment-meta><kwd-group><label>Taxon classification</label><kwd>
                  <named-content content-type="kingdom">Animalia</named-content>
                </kwd><kwd>
                  <named-content content-type="order">Squamata</named-content>
                </kwd><kwd>
                  <named-content content-type="family">Colubridae</named-content>
                </kwd></kwd-group><mixed-citation publication-type="journal"><person-group><name><surname>Sanguila</surname><given-names>Marites B.</given-names></name><name><surname>Labaja</surname><given-names>Ana Cristina O.</given-names></name><name><surname>Bernstein</surname><given-names>Justin M.</given-names></name><name><surname>Brown</surname><given-names>Rafe M.</given-names></name></person-group><article-title>An updated herpetological inventory of the Agusan Marsh Wildlife Sanctuary, eastern Mindanao Island, Philippines</article-title><source>Zookeys</source><day>09</day><month>03</month><year>2026</year><volume>1272</volume><fpage>203</fpage><lpage>251</lpage><pub-id pub-id-type="doi">10.3897/zookeys.1272.167304</pub-id></mixed-citation></tp:treatment-meta><tp:nomenclature><tp:taxon-name><object-id xmlns:xlink="http://www.w3.org/1999/xlink" content-type="arpha" xlink:type="simple">BCAA3BBD-B40D-5038-B286-C2664EFF1C41</object-id>
                        		<tp:taxon-name-part taxon-name-part-type="genus" reg="Coelognathus">Coelognathus</tp:taxon-name-part> <tp:taxon-name-part taxon-name-part-type="species" reg="erythrurus">erythrurus</tp:taxon-name-part> <tp:taxon-name-part taxon-name-part-type="subspecies" reg="erythrurus">erythrurus</tp:taxon-name-part>
                        	</tp:taxon-name><tp:taxon-authority>(Duméril, Bibron &amp; Duméril, 1854)</tp:taxon-authority></tp:nomenclature><tp:treatment-sec sec-type="Vernacular name"><title>Vernacular name.</title><p>Philippine Rat Snake</p></tp:treatment-sec><tp:treatment-sec sec-type="Material examined"><title>Material examined.</title><p>Philippines • 1 individual; Mindanao, Agusan del Sur Province, Municipality of Talacogon, Barangay La Flora; <named-content xmlns:xlink="http://www.w3.org/1999/xlink" content-type="dwc:verbatimCoordinates" xlink:type="simple">08°23'48"N, 125°52'11"E</named-content>; MBS 2211.</p></tp:treatment-sec><tp:treatment-sec sec-type="Identification"><title>Identification.</title><p>A large-sized Rat Snake (SVL 1.131 m) with a circular pupil, dorsal and ventral body color a combination of generally brownish-olive body, yellowish in the nuchal region (visible dorsolaterally on labials), and reddish-brown from midbody to tail; dorsal midbody scales in 21 longitudinal rows, 219 ventral body scales, and 65 subcaudal scales (<xref ref-type="bibr" rid="B136">Weinell et al. 2019</xref>).</p></tp:treatment-sec><tp:treatment-sec sec-type="Remarks"><title>Remarks.</title><p>This species was encountered in the freshwater swamp forest of Agusan Marsh. Apart from two other Philippine subspecies (<italic><tp:taxon-name><tp:taxon-name-part taxon-name-part-type="genus" reg="Coelognathus">C.</tp:taxon-name-part> <tp:taxon-name-part taxon-name-part-type="species" reg="erythrurus">e.</tp:taxon-name-part> <tp:taxon-name-part taxon-name-part-type="subspecies" reg="manillensis">manillensis</tp:taxon-name-part></tp:taxon-name></italic> [Luzon and Mindoro PAICs, Babuyan and Batanes islands] and <italic><tp:taxon-name><tp:taxon-name-part taxon-name-part-type="genus" reg="Coelognathus">C.</tp:taxon-name-part> <tp:taxon-name-part taxon-name-part-type="species" reg="erythrurus">e.</tp:taxon-name-part> <tp:taxon-name-part taxon-name-part-type="subspecies" reg="psephenourus">psephenourus</tp:taxon-name-part></tp:taxon-name></italic> [West Visayan PAIC]), the only non-Philippine populations of this species have been recorded on the Indonesian island of Sulawesi (<italic><tp:taxon-name><tp:taxon-name-part taxon-name-part-type="genus" reg="Coelognathus">C.</tp:taxon-name-part> <tp:taxon-name-part taxon-name-part-type="species" reg="erythrurus">e.</tp:taxon-name-part> <tp:taxon-name-part taxon-name-part-type="subspecies" reg="celebensis">celebensis</tp:taxon-name-part></tp:taxon-name></italic>; <xref ref-type="bibr" rid="B69">Leviton 1979</xref>; <xref ref-type="bibr" rid="B70">Leviton et al. 2018</xref>).</p></tp:treatment-sec><ref-list><ref id="B136"><mixed-citation xmlns:xlink="http://www.w3.org/1999/xlink" xlink:type="simple">Weinell JL, Hooper E, Levition AE, Brown RM (2019) Illustrated key to the snakes of the Philippines. Proceedings of the California Academy of Sciences 66: 1–49.</mixed-citation></ref><ref id="B69"><mixed-citation xmlns:xlink="http://www.w3.org/1999/xlink" xlink:type="simple">Leviton AE (1979) Contributions to a review of Philippine snakes. XIII. The snakes of the genus <italic><tp:taxon-name><tp:taxon-name-part taxon-name-part-type="genus">Elaphe</tp:taxon-name-part></tp:taxon-name></italic>. Philippine Journal of Science 106: 99–128.</mixed-citation></ref><ref id="B70"><mixed-citation xmlns:xlink="http://www.w3.org/1999/xlink" xlink:type="simple">Leviton AE, Siler CD, Weinell JL, Brown RM (2018) Synopsis of the snakes of the Philippines: A synthesis of data from biodiversity repositories, field studies, and the literature. Proceedings of the California Academy of Sciences 64: 399–568. <ext-link xlink:href="10.15468/tuhqrg" ext-link-type="doi" xlink:type="simple">https://doi.org/10.15468/tuhqrg</ext-link></mixed-citation></ref></ref-list></tp:taxon-treatment>
