# Supplementary material for: An updated herpetological inventory of the Agusan Marsh Wildlife Sanctuary, eastern Mindanao Island, Philippines
Source: Zookeys. 2026 Mar 9;1272:203–51. doi: 10.3897/zookeys.1272.167304 (PMC12993478; doi:10.3897/zookeys.1272.167304)
Supplement: XML Treatment for Dendrelaphis philippinensis [file zookeys.1272.167304-treatment42.xml]

<!DOCTYPE tp:taxon-treatment
  PUBLIC "-//TaxonX//DTD Taxonomic Treatment Publishing DTD v0 20100105//EN" "tax-treatment-NSO.dtd">
<tp:taxon-treatment xmlns:tp="http://www.plazi.org/taxpub"><tp:treatment-meta><kwd-group><label>Taxon classification</label><kwd>
                  <named-content content-type="kingdom">Animalia</named-content>
                </kwd><kwd>
                  <named-content content-type="order">Squamata</named-content>
                </kwd><kwd>
                  <named-content content-type="family">Colubridae</named-content>
                </kwd></kwd-group><mixed-citation publication-type="journal"><person-group><name><surname>Sanguila</surname><given-names>Marites B.</given-names></name><name><surname>Labaja</surname><given-names>Ana Cristina O.</given-names></name><name><surname>Bernstein</surname><given-names>Justin M.</given-names></name><name><surname>Brown</surname><given-names>Rafe M.</given-names></name></person-group><article-title>An updated herpetological inventory of the Agusan Marsh Wildlife Sanctuary, eastern Mindanao Island, Philippines</article-title><source>Zookeys</source><day>09</day><month>03</month><year>2026</year><volume>1272</volume><fpage>203</fpage><lpage>251</lpage><pub-id pub-id-type="doi">10.3897/zookeys.1272.167304</pub-id></mixed-citation></tp:treatment-meta><tp:nomenclature><tp:taxon-name><object-id xmlns:xlink="http://www.w3.org/1999/xlink" content-type="arpha" xlink:type="simple">3A0F4656-68D4-521E-B7CB-1BE1BC02E681</object-id>
                        		<tp:taxon-name-part taxon-name-part-type="genus" reg="Dendrelaphis">Dendrelaphis</tp:taxon-name-part> <tp:taxon-name-part taxon-name-part-type="species" reg="philippinensis">philippinensis</tp:taxon-name-part>
                        	</tp:taxon-name><tp:taxon-authority>(Günther, 1879)</tp:taxon-authority></tp:nomenclature><tp:treatment-sec sec-type="Vernacular name"><title>Vernacular name.</title><p>Philippine Bronze-back Tree Snake</p></tp:treatment-sec><tp:treatment-sec sec-type="Material examined"><title>Material examined.</title><p>Philippines • 2 ♂, 1 ♀; Mindanao, Agusan del Sur Province, Municipality of Bunawan, Barangay San Marcos; confluence of Simulao and Agusan Rivers; <named-content xmlns:xlink="http://www.w3.org/1999/xlink" content-type="dwc:verbatimCoordinates" xlink:type="simple">08°14'10"N, 125°55'08"E</named-content>; BIRC 594, 596, 878.</p></tp:treatment-sec><tp:treatment-sec sec-type="Identification"><title>Identification.</title><p>A species of <italic><tp:taxon-name><tp:taxon-name-part taxon-name-part-type="genus" reg="Dendrelaphis">Dendrelaphis</tp:taxon-name-part></tp:taxon-name></italic> (SVL 601–660 mm) with 13 longitudinal rows of dorsal scales at midbody, a pale ventrolateral body stripe, and two black longitudinal stripes at midbody: the 1<sup>st</sup> between ventral scales and first row of dorsal body scales, and the 2<sup>nd</sup> on anterior one-fifth of the body along the border of second and third dorsal body scale rows (<xref ref-type="bibr" rid="B68">Leviton 1968</xref>; <xref ref-type="bibr" rid="B136">Weinell et al. 2019</xref>).</p></tp:treatment-sec><tp:treatment-sec sec-type="Remarks"><title>Remarks.</title><p>This widespread southeastern island arc (Mindanao faunal region; it is replaced north of Samar Island by <italic><tp:taxon-name><tp:taxon-name-part taxon-name-part-type="genus" reg="Dendrelaphis">D.</tp:taxon-name-part> <tp:taxon-name-part taxon-name-part-type="species" reg="luzonensis">luzonensis</tp:taxon-name-part></tp:taxon-name></italic>, the Luzon faunal region endemic) Philippine species (<xref ref-type="bibr" rid="B70">Leviton et al. 2018</xref>) occurs in disturbed areas adjacent to peat swamp and freshwater swamp forests of Agusan Marsh.</p><p>
                <bold>Family <tp:taxon-name><tp:taxon-name-part taxon-name-part-type="family" reg="Cyclocoridae">Cyclocoridae</tp:taxon-name-part></tp:taxon-name> Weinell &amp; Brown, 2017</bold>
              </p></tp:treatment-sec><ref-list><ref id="B68"><mixed-citation xmlns:xlink="http://www.w3.org/1999/xlink" xlink:type="simple">Leviton AE (1968) Contributions to a review of Philippine snakes, XII. The Philippine snakes of the genus <italic><tp:taxon-name><tp:taxon-name-part taxon-name-part-type="genus">Dendrelaphis</tp:taxon-name-part></tp:taxon-name></italic>. Philippine Journal of Science 97: 291–314.</mixed-citation></ref><ref id="B136"><mixed-citation xmlns:xlink="http://www.w3.org/1999/xlink" xlink:type="simple">Weinell JL, Hooper E, Levition AE, Brown RM (2019) Illustrated key to the snakes of the Philippines. Proceedings of the California Academy of Sciences 66: 1–49.</mixed-citation></ref><ref id="B70"><mixed-citation xmlns:xlink="http://www.w3.org/1999/xlink" xlink:type="simple">Leviton AE, Siler CD, Weinell JL, Brown RM (2018) Synopsis of the snakes of the Philippines: A synthesis of data from biodiversity repositories, field studies, and the literature. Proceedings of the California Academy of Sciences 64: 399–568. <ext-link xlink:href="10.15468/tuhqrg" ext-link-type="doi" xlink:type="simple">https://doi.org/10.15468/tuhqrg</ext-link></mixed-citation></ref></ref-list></tp:taxon-treatment>
