# Supplementary material for: An updated herpetological inventory of the Agusan Marsh Wildlife Sanctuary, eastern Mindanao Island, Philippines
Source: Zookeys. 2026 Mar 9;1272:203–51. doi: 10.3897/zookeys.1272.167304 (PMC12993478; doi:10.3897/zookeys.1272.167304)
Supplement: XML Treatment for Naja samarensis [file zookeys.1272.167304-treatment44.xml]

<!DOCTYPE tp:taxon-treatment
  PUBLIC "-//TaxonX//DTD Taxonomic Treatment Publishing DTD v0 20100105//EN" "tax-treatment-NSO.dtd">
<tp:taxon-treatment xmlns:tp="http://www.plazi.org/taxpub"><tp:treatment-meta><kwd-group><label>Taxon classification</label><kwd>
                  <named-content content-type="kingdom">Animalia</named-content>
                </kwd><kwd>
                  <named-content content-type="order">Squamata</named-content>
                </kwd><kwd>
                  <named-content content-type="family">Elapidae</named-content>
                </kwd></kwd-group><mixed-citation publication-type="journal"><person-group><name><surname>Sanguila</surname><given-names>Marites B.</given-names></name><name><surname>Labaja</surname><given-names>Ana Cristina O.</given-names></name><name><surname>Bernstein</surname><given-names>Justin M.</given-names></name><name><surname>Brown</surname><given-names>Rafe M.</given-names></name></person-group><article-title>An updated herpetological inventory of the Agusan Marsh Wildlife Sanctuary, eastern Mindanao Island, Philippines</article-title><source>Zookeys</source><day>09</day><month>03</month><year>2026</year><volume>1272</volume><fpage>203</fpage><lpage>251</lpage><pub-id pub-id-type="doi">10.3897/zookeys.1272.167304</pub-id></mixed-citation></tp:treatment-meta><tp:nomenclature><tp:taxon-name><object-id xmlns:xlink="http://www.w3.org/1999/xlink" content-type="arpha" xlink:type="simple">5187C1D2-3371-54F1-B34F-772C5BE8A14B</object-id>
                        		<tp:taxon-name-part taxon-name-part-type="genus" reg="Naja">Naja</tp:taxon-name-part> <tp:taxon-name-part taxon-name-part-type="species" reg="samarensis">samarensis</tp:taxon-name-part>
                        	</tp:taxon-name><tp:taxon-authority>Peters, 1861</tp:taxon-authority><xref ref-type="fig" rid="F5">Fig. 5N</xref></tp:nomenclature><tp:treatment-sec sec-type="Vernacular name"><title>Vernacular name.</title><p>Samar Cobra</p></tp:treatment-sec><tp:treatment-sec sec-type="Material examined"><title>Material examined.</title><p>Philippines • 2 individuals; Mindanao, Agusan del Sur Province, Municipality of Talacogon, Barangay La Flora; <named-content xmlns:xlink="http://www.w3.org/1999/xlink" content-type="dwc:verbatimCoordinates" xlink:type="simple">08°23'48"N, 125°52'11"E</named-content>; MBS 2144–45.</p></tp:treatment-sec><tp:treatment-sec sec-type="Identification"><title>Identification.</title><p>A large-sized snake with a distinctly expandable flattened “hood” when threatened in life, and with a black dorsum interspersed with yellow anterior ventral body scales followed by black bands that gradually fade posteriorly, three postocular scales, a postnasal scale that is separate from the prefrontal scale, 17–19 longitudinal rows of dorsal scales at midbody, and 162–168 ventral body scales (<xref ref-type="bibr" rid="B67">Leviton 1964</xref>; <xref ref-type="bibr" rid="B136">Weinell et al. 2019</xref>).</p></tp:treatment-sec><tp:treatment-sec sec-type="Remarks"><title>Remarks.</title><p>This species is widespread among Mindanao PAIC landmasses and was encountered and captured in forest and agricultural areas—but was also observed twice swimming in the water of seasonally inundated freshwater swamp forests of Agusan Marsh.</p><p>
                <bold>Family <tp:taxon-name><tp:taxon-name-part taxon-name-part-type="family" reg="Natricidae">Natricidae</tp:taxon-name-part></tp:taxon-name> Bonaparte, 1838</bold>
              </p></tp:treatment-sec><tp:treatment-sec><!--Section generated to contain objects referenced in tp:taxon-treatment.--><fig id="F5" position="float" orientation="portrait"><object-id xmlns:xlink="http://www.w3.org/1999/xlink" content-type="doi" xlink:type="simple">10.3897/zookeys.1272.167304.figure5</object-id><object-id xmlns:xlink="http://www.w3.org/1999/xlink" content-type="zenodo_dep_id" xlink:type="simple">0</object-id><object-id xmlns:xlink="http://www.w3.org/1999/xlink" content-type="arpha" xlink:type="simple">BEE45190-47C6-51DD-A19F-495795B20D97</object-id><label>Figure 5.</label><caption><p>Reptiles recorded from Agusan Marsh Wildlife Sanctuary. <bold>A</bold>. <italic><tp:taxon-name><tp:taxon-name-part taxon-name-part-type="genus" reg="Gonocephalus">Gonocephalus</tp:taxon-name-part> <tp:taxon-name-part taxon-name-part-type="species" reg="interruptus">interruptus</tp:taxon-name-part></tp:taxon-name></italic>; <bold>B</bold>. <italic><tp:taxon-name><tp:taxon-name-part taxon-name-part-type="genus" reg="Hydrosaurus">Hydrosaurus</tp:taxon-name-part> <tp:taxon-name-part taxon-name-part-type="species" reg="pustulatus">pustulatus</tp:taxon-name-part></tp:taxon-name></italic>; <bold>C</bold>. <italic><tp:taxon-name><tp:taxon-name-part taxon-name-part-type="genus" reg="Hemidactylus">Hemidactylus</tp:taxon-name-part> <tp:taxon-name-part taxon-name-part-type="species" reg="frenatus">frenatus</tp:taxon-name-part></tp:taxon-name></italic>; <bold>D</bold>. <italic><tp:taxon-name><tp:taxon-name-part taxon-name-part-type="genus" reg="Hemiphyllodactylus">Hemiphyllodactylus</tp:taxon-name-part> <tp:taxon-name-part taxon-name-part-type="species" reg="typus">typus</tp:taxon-name-part></tp:taxon-name></italic>; <bold>E</bold>. <italic><tp:taxon-name><tp:taxon-name-part taxon-name-part-type="genus" reg="Lepidodactylus">Lepidodactylus</tp:taxon-name-part> <tp:taxon-name-part taxon-name-part-type="species" reg="aureolineatus">aureolineatus</tp:taxon-name-part></tp:taxon-name></italic>; <bold>F</bold>. <italic><tp:taxon-name><tp:taxon-name-part taxon-name-part-type="genus" reg="Emoia">Emoia</tp:taxon-name-part> <tp:taxon-name-part taxon-name-part-type="species" reg="ruficauda">ruficauda</tp:taxon-name-part></tp:taxon-name></italic>; <bold>G</bold>. <italic><tp:taxon-name><tp:taxon-name-part taxon-name-part-type="genus" reg="Eutropis">Eutropis</tp:taxon-name-part> <tp:taxon-name-part taxon-name-part-type="species" reg="multifasciata">multifasciata</tp:taxon-name-part></tp:taxon-name></italic>; <bold>H</bold>. <italic><tp:taxon-name><tp:taxon-name-part taxon-name-part-type="genus" reg="Lamprolepis">Lamprolepis</tp:taxon-name-part> <tp:taxon-name-part taxon-name-part-type="species" reg="smaragdina">smaragdina</tp:taxon-name-part></tp:taxon-name></italic>; <bold>I</bold>. <italic><tp:taxon-name><tp:taxon-name-part taxon-name-part-type="genus" reg="Lipinia">Lipinia</tp:taxon-name-part> <tp:taxon-name-part taxon-name-part-type="species" reg="quadrivittata">quadrivittata</tp:taxon-name-part></tp:taxon-name></italic>; <bold>J</bold>. <italic><tp:taxon-name><tp:taxon-name-part taxon-name-part-type="genus" reg="Lipinia">Lipinia</tp:taxon-name-part> <tp:taxon-name-part taxon-name-part-type="species" reg="semperi">semperi</tp:taxon-name-part></tp:taxon-name></italic>; <bold>K</bold>. <italic><tp:taxon-name><tp:taxon-name-part taxon-name-part-type="genus" reg="Parvoscincus">Parvoscincus</tp:taxon-name-part> <tp:taxon-name-part taxon-name-part-type="species" reg="steerei">steerei</tp:taxon-name-part></tp:taxon-name></italic>; <bold>L</bold>. <italic><tp:taxon-name><tp:taxon-name-part taxon-name-part-type="genus" reg="Chrysopelea">Chrysopelea</tp:taxon-name-part> <tp:taxon-name-part taxon-name-part-type="species" reg="paradisi">paradisi</tp:taxon-name-part></tp:taxon-name></italic>; <bold>M</bold>. <italic><tp:taxon-name><tp:taxon-name-part taxon-name-part-type="genus" reg="Oxyrhabdium">Oxyrhabdium</tp:taxon-name-part> <tp:taxon-name-part taxon-name-part-type="species" reg="modestum">modestum</tp:taxon-name-part></tp:taxon-name></italic>; <bold>N</bold>. <italic><tp:taxon-name><tp:taxon-name-part taxon-name-part-type="genus" reg="Naja">Naja</tp:taxon-name-part> <tp:taxon-name-part taxon-name-part-type="species" reg="samarensis">samarensis</tp:taxon-name-part></tp:taxon-name></italic>; <bold>O</bold>. <italic><tp:taxon-name><tp:taxon-name-part taxon-name-part-type="genus" reg="Rhabdophis">Rhabdophis</tp:taxon-name-part> <tp:taxon-name-part taxon-name-part-type="species" reg="lineatus">lineatus</tp:taxon-name-part></tp:taxon-name></italic>; <bold>P</bold>. <italic><tp:taxon-name><tp:taxon-name-part taxon-name-part-type="genus" reg="Tropidolaemus">Tropidolaemus</tp:taxon-name-part> <tp:taxon-name-part taxon-name-part-type="species" reg="subannulatus">subannulatus</tp:taxon-name-part></tp:taxon-name></italic>.</p></caption><graphic xmlns:xlink="http://www.w3.org/1999/xlink" xlink:href="zookeys-1272-203_article-167304__-g005.jpg" id="oo_1555950.jpg" position="float" orientation="portrait" xlink:type="simple"><uri content-type="original_file" xlink:type="simple">https://binary.pensoft.net/fig/1555950</uri></graphic></fig></tp:treatment-sec><ref-list><ref id="B67"><mixed-citation xmlns:xlink="http://www.w3.org/1999/xlink" xlink:type="simple">Leviton AE (1964) Contributions to a review of Philippine snakes. VI. The snakes of the genus <italic><tp:taxon-name><tp:taxon-name-part taxon-name-part-type="genus">Oxyrhabdium</tp:taxon-name-part></tp:taxon-name></italic>. Philippine Journal of Science 93: 407–422.</mixed-citation></ref><ref id="B136"><mixed-citation xmlns:xlink="http://www.w3.org/1999/xlink" xlink:type="simple">Weinell JL, Hooper E, Levition AE, Brown RM (2019) Illustrated key to the snakes of the Philippines. Proceedings of the California Academy of Sciences 66: 1–49.</mixed-citation></ref></ref-list></tp:taxon-treatment>
