# Supplementary material for: An updated herpetological inventory of the Agusan Marsh Wildlife Sanctuary, eastern Mindanao Island, Philippines
Source: Zookeys. 2026 Mar 9;1272:203–51. doi: 10.3897/zookeys.1272.167304 (PMC12993478; doi:10.3897/zookeys.1272.167304)
Supplement: XML Treatment for Aplopeltura boa [file zookeys.1272.167304-treatment47.xml]

<!DOCTYPE tp:taxon-treatment
  PUBLIC "-//TaxonX//DTD Taxonomic Treatment Publishing DTD v0 20100105//EN" "tax-treatment-NSO.dtd">
<tp:taxon-treatment xmlns:tp="http://www.plazi.org/taxpub"><tp:treatment-meta><kwd-group><label>Taxon classification</label><kwd>
                  <named-content content-type="kingdom">Animalia</named-content>
                </kwd><kwd>
                  <named-content content-type="order">Squamata</named-content>
                </kwd><kwd>
                  <named-content content-type="family">Pareidae</named-content>
                </kwd></kwd-group><mixed-citation publication-type="journal"><person-group><name><surname>Sanguila</surname><given-names>Marites B.</given-names></name><name><surname>Labaja</surname><given-names>Ana Cristina O.</given-names></name><name><surname>Bernstein</surname><given-names>Justin M.</given-names></name><name><surname>Brown</surname><given-names>Rafe M.</given-names></name></person-group><article-title>An updated herpetological inventory of the Agusan Marsh Wildlife Sanctuary, eastern Mindanao Island, Philippines</article-title><source>Zookeys</source><day>09</day><month>03</month><year>2026</year><volume>1272</volume><fpage>203</fpage><lpage>251</lpage><pub-id pub-id-type="doi">10.3897/zookeys.1272.167304</pub-id></mixed-citation></tp:treatment-meta><tp:nomenclature><tp:taxon-name><object-id xmlns:xlink="http://www.w3.org/1999/xlink" content-type="arpha" xlink:type="simple">80D9725F-CFEB-5876-B2C0-DB8A4CFCA1B9</object-id>
                        		<tp:taxon-name-part taxon-name-part-type="genus" reg="Aplopeltura">Aplopeltura</tp:taxon-name-part> <tp:taxon-name-part taxon-name-part-type="species" reg="boa">boa</tp:taxon-name-part>
                        	</tp:taxon-name><tp:taxon-authority>(Boie, 1828)</tp:taxon-authority></tp:nomenclature><tp:treatment-sec sec-type="Vernacular name"><title>Vernacular name.</title><p>Blunt-headed Slug-eating Snake</p></tp:treatment-sec><tp:treatment-sec sec-type="Material examined"><title>Material examined.</title><p>Philippines • 1 individual; Mindanao, Agusan del Sur Province, Municipality of Bunawan, Barangay San Marcos; <named-content xmlns:xlink="http://www.w3.org/1999/xlink" content-type="dwc:verbatimCoordinates" xlink:type="simple">08°13'21"N, 125°55'57"E</named-content>; KU 314129.</p></tp:treatment-sec><tp:treatment-sec sec-type="Identification"><title>Identification.</title><p>A long, slender-bodied arboreal snake with smooth dorsal scales in 13 rows at midbody, large eyes with round pupils, a laterally compressed head, unusually squarish, blunt snout, ventral body scales larger than dorsal body scales, tail conical or rounded (<xref ref-type="bibr" rid="B136">Weinell et al. 2019</xref>), and dorsal body surfaces irregularly patterned in patches of brown, tan, and black.</p></tp:treatment-sec><tp:treatment-sec sec-type="Remarks"><title>Remarks.</title><p>This species is widely distributed across Mindanao PAIC islands (<xref ref-type="bibr" rid="B70">Leviton et al. 2018</xref>) and was encountered climbing in shrub layer vegetation on the forest edge, following heavy rain.</p><p>
                <bold>Family <tp:taxon-name><tp:taxon-name-part taxon-name-part-type="family" reg="Viperidae">Viperidae</tp:taxon-name-part></tp:taxon-name> Oppel, 1811</bold>
              </p></tp:treatment-sec><ref-list><ref id="B136"><mixed-citation xmlns:xlink="http://www.w3.org/1999/xlink" xlink:type="simple">Weinell JL, Hooper E, Levition AE, Brown RM (2019) Illustrated key to the snakes of the Philippines. Proceedings of the California Academy of Sciences 66: 1–49.</mixed-citation></ref><ref id="B70"><mixed-citation xmlns:xlink="http://www.w3.org/1999/xlink" xlink:type="simple">Leviton AE, Siler CD, Weinell JL, Brown RM (2018) Synopsis of the snakes of the Philippines: A synthesis of data from biodiversity repositories, field studies, and the literature. Proceedings of the California Academy of Sciences 64: 399–568. <ext-link xlink:href="10.15468/tuhqrg" ext-link-type="doi" xlink:type="simple">https://doi.org/10.15468/tuhqrg</ext-link></mixed-citation></ref></ref-list></tp:taxon-treatment>
