# Supplementary material for: An updated herpetological inventory of the Agusan Marsh Wildlife Sanctuary, eastern Mindanao Island, Philippines
Source: Zookeys. 2026 Mar 9;1272:203–51. doi: 10.3897/zookeys.1272.167304 (PMC12993478; doi:10.3897/zookeys.1272.167304)
Supplement: XML Treatment for Cuora philippinensis [file zookeys.1272.167304-treatment49.xml]

<!DOCTYPE tp:taxon-treatment
  PUBLIC "-//TaxonX//DTD Taxonomic Treatment Publishing DTD v0 20100105//EN" "tax-treatment-NSO.dtd">
<tp:taxon-treatment xmlns:tp="http://www.plazi.org/taxpub"><tp:treatment-meta><kwd-group><label>Taxon classification</label><kwd>
                  <named-content content-type="kingdom">Animalia</named-content>
                </kwd><kwd>
                  <named-content content-type="order">Testudines</named-content>
                </kwd><kwd>
                  <named-content content-type="family">Geoemydidae</named-content>
                </kwd></kwd-group><mixed-citation publication-type="journal"><person-group><name><surname>Sanguila</surname><given-names>Marites B.</given-names></name><name><surname>Labaja</surname><given-names>Ana Cristina O.</given-names></name><name><surname>Bernstein</surname><given-names>Justin M.</given-names></name><name><surname>Brown</surname><given-names>Rafe M.</given-names></name></person-group><article-title>An updated herpetological inventory of the Agusan Marsh Wildlife Sanctuary, eastern Mindanao Island, Philippines</article-title><source>Zookeys</source><day>09</day><month>03</month><year>2026</year><volume>1272</volume><fpage>203</fpage><lpage>251</lpage><pub-id pub-id-type="doi">10.3897/zookeys.1272.167304</pub-id></mixed-citation></tp:treatment-meta><tp:nomenclature><tp:taxon-name><object-id xmlns:xlink="http://www.w3.org/1999/xlink" content-type="arpha" xlink:type="simple">C3774D0F-FD85-5242-BFB3-31C8B1373108</object-id>
                        		<tp:taxon-name-part taxon-name-part-type="genus" reg="Cuora">Cuora</tp:taxon-name-part> <tp:taxon-name-part taxon-name-part-type="species" reg="philippinensis">philippinensis</tp:taxon-name-part>
                        	</tp:taxon-name><tp:taxon-authority>Blanck, Gaillard, Protiva, Wheatley, Shi, Liu, Ray &amp; Anders, 2023</tp:taxon-authority></tp:nomenclature><tp:treatment-sec sec-type="Vernacular name"><title>Vernacular name.</title><p>Philippine Box Turtle</p></tp:treatment-sec><tp:treatment-sec sec-type="Material examined"><title>Material examined.</title><p>Philippines • 1 individual; Mindanao, Agusan del Sur Province, Municipality of Rosario, Barangay Novele, Sitio Palibo; <named-content xmlns:xlink="http://www.w3.org/1999/xlink" content-type="dwc:verbatimCoordinates" xlink:type="simple">08°20'34"N, 125°56'46"E</named-content>; BIRC 774 • 1 individual; Municipality of Talacogon, Barangay La Flora; <named-content xmlns:xlink="http://www.w3.org/1999/xlink" content-type="dwc:verbatimCoordinates" xlink:type="simple">08°23'48"N, 125°52'11"E</named-content>; MBS 2208 (salvaged).</p></tp:treatment-sec><tp:treatment-sec sec-type="Identification"><title>Identification.</title><p>A freshwater box turtle (plastron length 95–139 mm), carapace with vertebral keels and slightly serrated posterior margin, plastron has prominent black nearly completely closing shell in adult, head uniform dark brown above continuing on the neck, a dorsolateral yellow stripe from point of snout, along canthus rostralis, and through the upper part of the orbit, bordered below by a dark brown line which runs through the eye (<xref ref-type="bibr" rid="B114">Taylor 1920a</xref>, <xref ref-type="bibr" rid="B115">b</xref>; <xref ref-type="bibr" rid="B39">Diesmos et al. 2008</xref>).</p></tp:treatment-sec><tp:treatment-sec sec-type="Remarks"><title>Remarks.</title><p>This species is widely distributed throughout the Philippines and occurs locally in disturbed and cultivated areas adjacent to the freshwater swamp forest of Agusan Marsh. Individuals are often kept as pets by the local people. Recently distinguished from the widespread Southeast Asian species <italic><tp:taxon-name><tp:taxon-name-part taxon-name-part-type="genus" reg="Cuora">C.</tp:taxon-name-part> <tp:taxon-name-part taxon-name-part-type="species" reg="amboinensis">amboinensis</tp:taxon-name-part></tp:taxon-name></italic>, the Philippine freshwater box turtle <italic><tp:taxon-name><tp:taxon-name-part taxon-name-part-type="genus" reg="Cuora">C.</tp:taxon-name-part> <tp:taxon-name-part taxon-name-part-type="species" reg="philippinensis">philippinensis</tp:taxon-name-part></tp:taxon-name></italic> appears most closely related to populations from Sulawesi and the Moluccas, Indonesia (<xref ref-type="bibr" rid="B16">Blanck et al. 2023</xref>).</p></tp:treatment-sec><ref-list><ref id="B114"><mixed-citation xmlns:xlink="http://www.w3.org/1999/xlink" xlink:type="simple">Taylor EH (1920a) Philippine amphibia. Philippine Journal of Science 16: 213–359. <ext-link xlink:href="10.5962/bhl.part.4751" ext-link-type="doi" xlink:type="simple">https://doi.org/10.5962/bhl.part.4751</ext-link></mixed-citation></ref><ref id="B115"><mixed-citation xmlns:xlink="http://www.w3.org/1999/xlink" xlink:type="simple">Taylor EH (1920b) Philippine turtles. Philippine Journal of Science 16: 111–144. <ext-link xlink:href="10.5962/bhl.part.4748" ext-link-type="doi" xlink:type="simple">https://doi.org/10.5962/bhl.part.4748</ext-link></mixed-citation></ref><ref id="B39"><mixed-citation xmlns:xlink="http://www.w3.org/1999/xlink" xlink:type="simple">Diesmos AC, Brown RM, Alcala AC, Sison RV (2008) Status and distribution of nonmarine turtles of the Philippines. Chelonian Conservation and Biology 7(2): 157–177. <ext-link xlink:href="10.2744/CCB-0672.1" ext-link-type="doi" xlink:type="simple">https://doi.org/10.2744/CCB-0672.1</ext-link></mixed-citation></ref><ref id="B16"><mixed-citation xmlns:xlink="http://www.w3.org/1999/xlink" xlink:type="simple">Blanck T, Gaillard D, Protiva T, Wheatley M, Shi H, Liu L, Ray PC, Anders B (2023) A taxonomic hide and seek: Phylogenetic and phylogeographic relationships in the Southeast Asian Box Turtle, <italic><tp:taxon-name><tp:taxon-name-part taxon-name-part-type="genus">Cuora</tp:taxon-name-part> <tp:taxon-name-part taxon-name-part-type="species">amboinensis</tp:taxon-name-part></tp:taxon-name></italic> (Riche in Daudin, 1801). Russian Journal of Herpetology 30(6, Supplement): 1–52. <ext-link xlink:href="10.30906/1026-2296-2023-30-6-S-1-52" ext-link-type="doi" xlink:type="simple">https://doi.org/10.30906/1026-2296-2023-30-6-S-1-52</ext-link></mixed-citation></ref></ref-list></tp:taxon-treatment>
